# Supplementary material for: Global effects of land-use intensity on local pollinator biodiversity
Source: Nat Commun. 2021 May 18;12:2902. doi: 10.1038/s41467-021-23228-3 (PMC8131357; doi:10.1038/s41467-021-23228-3)
Supplement: Supplementary file 4 — Supplementary Data 1 [file 41467_2021_23228_MOESM4_ESM.csv]

	Phylum	Class	Order	Family	Genus	status
1	Arthropoda	Insecta	Coleoptera	Anthicidae	Anthicus	REMOVED
2	Arthropoda	Insecta	Coleoptera	Anthicidae	Ischalia	REMOVED
3	Arthropoda	Insecta	Coleoptera	Anthicidae	Sapintus	REMOVED
4	Arthropoda	Insecta	Coleoptera	Buprestidae	Acmaeodera	KEPT
5	Arthropoda	Insecta	Coleoptera	Buprestidae	Agrilus	KEPT
6	Arthropoda	Insecta	Coleoptera	Buprestidae	Anthaxia	KEPT
7	Arthropoda	Insecta	Coleoptera	Buprestidae	Aphanisticus	REMOVED
8	Arthropoda	Insecta	Coleoptera	Buprestidae	Chrysobothris	REMOVED
9	Arthropoda	Insecta	Coleoptera	Buprestidae	Melanophila	REMOVED
10	Arthropoda	Insecta	Coleoptera	Buprestidae	Trachys	REMOVED
11	Arthropoda	Insecta	Coleoptera	Cantharidae	Chauliognathus	KEPT
12	Arthropoda	Insecta	Coleoptera	Cerambycidae	Acmaeops	KEPT
13	Arthropoda	Insecta	Coleoptera	Cerambycidae	Alosterna	KEPT
14	Arthropoda	Insecta	Coleoptera	Cerambycidae	Anoplodera	KEPT
15	Arthropoda	Insecta	Coleoptera	Cerambycidae	Evodinus	KEPT
16	Arthropoda	Insecta	Coleoptera	Cerambycidae	Grammoptera	KEPT
17	Arthropoda	Insecta	Coleoptera	Cerambycidae	Judolia	KEPT
18	Arthropoda	Insecta	Coleoptera	Cerambycidae	Leptura	KEPT
19	Arthropoda	Insecta	Coleoptera	Cerambycidae	Pygoleptura	KEPT
20	Arthropoda	Insecta	Coleoptera	Cerambycidae	Rhagium	KEPT
21	Arthropoda	Insecta	Coleoptera	Cerambycidae	Stenocorus	KEPT
22	Arthropoda	Insecta	Coleoptera	Cerambycidae	Stictoleptura	KEPT
23	Arthropoda	Insecta	Coleoptera	Cerambycidae	Strangalia	KEPT
24	Arthropoda	Insecta	Coleoptera	Cerambycidae	Trachysida	KEPT
25	Arthropoda	Insecta	Coleoptera	Cerambycidae	Xestoleptura	KEPT
26	Arthropoda	Insecta	Coleoptera	Cerambycidae	Zorion	KEPT
27	Arthropoda	Insecta	Coleoptera	Cetoniidae	Cetonia	KEPT
28	Arthropoda	Insecta	Coleoptera	Cetoniidae	Gametis	KEPT
29	Arthropoda	Insecta	Coleoptera	Cetoniidae	Gnorimus	KEPT
30	Arthropoda	Insecta	Coleoptera	Cetoniidae	Golinca	REMOVED
31	Arthropoda	Insecta	Coleoptera	Cetoniidae	Hoplopyga	KEPT
32	Arthropoda	Insecta	Coleoptera	Cetoniidae	Osmoderma	KEPT
33	Arthropoda	Insecta	Coleoptera	Cetoniidae	Pachnoda	KEPT
34	Arthropoda	Insecta	Coleoptera	Cetoniidae	Protaetia	KEPT
35	Arthropoda	Insecta	Coleoptera	Cetoniidae	Rhabdotis	KEPT
36	Arthropoda	Insecta	Coleoptera	Cetoniidae	Valgus	KEPT
37	Arthropoda	Insecta	Coleoptera	Coccinellidae	Coccinella	REMOVED
38	Arthropoda	Insecta	Coleoptera	Dynastidae	Cyclocephala	KEPT
39	Arthropoda	Insecta	Coleoptera	Dynastidae	Erioscelis	KEPT
40	Arthropoda	Insecta	Coleoptera	Elateridae	Aeolus	KEPT
41	Arthropoda	Insecta	Coleoptera	Elateridae	Agriotes	KEPT
42	Arthropoda	Insecta	Coleoptera	Elateridae	Cardiophorus	KEPT
43	Arthropoda	Insecta	Coleoptera	Elateridae	Conoderus	KEPT
44	Arthropoda	Insecta	Coleoptera	Elateridae	Ctenicera	KEPT
45	Arthropoda	Insecta	Coleoptera	Elateridae	Lacon	KEPT
46	Arthropoda	Insecta	Coleoptera	Elateridae	Limonius	KEPT
47	Arthropoda	Insecta	Coleoptera	Elateridae	Melanotus	KEPT
48	Arthropoda	Insecta	Coleoptera	Hybosoridae	Phaeochrous	KEPT
49	Arthropoda	Insecta	Coleoptera	Lycidae	Dictyoptera	KEPT
50	Arthropoda	Insecta	Coleoptera	Lycidae	Lycus	KEPT
51	Arthropoda	Insecta	Coleoptera	Lycidae	Platycis	KEPT
52	Arthropoda	Insecta	Coleoptera	Mordellidae	Falsomordellistena	KEPT
53	Arthropoda	Insecta	Coleoptera	Mordellidae	Glipostenoda	KEPT
54	Arthropoda	Insecta	Coleoptera	Mordellidae	Hoshihananomia	KEPT
55	Arthropoda	Insecta	Coleoptera	Mordellidae	Mordella	KEPT
56	Arthropoda	Insecta	Coleoptera	Mordellidae	Mordellaria	KEPT
57	Arthropoda	Insecta	Coleoptera	Mordellidae	Mordellistena	KEPT
58	Arthropoda	Insecta	Coleoptera	Mordellidae	Mordellochroa	KEPT
59	Arthropoda	Insecta	Coleoptera	Mordellidae	Tomoxia	KEPT
60	Arthropoda	Insecta	Coleoptera	Nitidulidae	Carpophilus	KEPT
61	Arthropoda	Insecta	Coleoptera	Scraptiidae	Anaspis	KEPT
62	Arthropoda	Insecta	Coleoptera	Scraptiidae	Canifa	KEPT
63	Arthropoda	Insecta	Coleoptera	Scraptiidae	Scraptia	KEPT
64	Arthropoda	Insecta	Diptera	Acroceridae	Psilodera	KEPT
65	Arthropoda	Insecta	Diptera	Anthomyiidae	Anthomyia	KEPT
66	Arthropoda	Insecta	Diptera	Anthomyiidae	Delia	KEPT
67	Arthropoda	Insecta	Diptera	Anthomyiidae	Pegomya	KEPT
68	Arthropoda	Insecta	Diptera	Bibionidae	Dilophus	KEPT
69	Arthropoda	Insecta	Diptera	Calliphoridae	Calliphora	KEPT
70	Arthropoda	Insecta	Diptera	Calliphoridae	Chrysomya	KEPT
71	Arthropoda	Insecta	Diptera	Calliphoridae	Lucilia	KEPT
72	Arthropoda	Insecta	Diptera	Calliphoridae	Pollenia	KEPT
73	Arthropoda	Insecta	Diptera	Chloropidae	Apallates	KEPT
74	Arthropoda	Insecta	Diptera	Chloropidae	Aphanotrigonum	KEPT
75	Arthropoda	Insecta	Diptera	Chloropidae	Calamoncosis	KEPT
76	Arthropoda	Insecta	Diptera	Chloropidae	Cetema	KEPT
77	Arthropoda	Insecta	Diptera	Chloropidae	Conioscinella	KEPT
78	Arthropoda	Insecta	Diptera	Chloropidae	Elachiptera	KEPT
79	Arthropoda	Insecta	Diptera	Chloropidae	Epichlorops	REMOVED
80	Arthropoda	Insecta	Diptera	Chloropidae	Gaurax	KEPT
81	Arthropoda	Insecta	Diptera	Chloropidae	Hippelates	KEPT
82	Arthropoda	Insecta	Diptera	Chloropidae	Incertella	REMOVED
83	Arthropoda	Insecta	Diptera	Chloropidae	Liohippelates	KEPT
84	Arthropoda	Insecta	Diptera	Chloropidae	Malloewia	KEPT
85	Arthropoda	Insecta	Diptera	Chloropidae	Meromyza	KEPT
86	Arthropoda	Insecta	Diptera	Chloropidae	Olcella	KEPT
87	Arthropoda	Insecta	Diptera	Chloropidae	Oscinella	KEPT
88	Arthropoda	Insecta	Diptera	Chloropidae	Psilacrum	REMOVED
89	Arthropoda	Insecta	Diptera	Chloropidae	Rhopalopterum	REMOVED
90	Arthropoda	Insecta	Diptera	Chloropidae	Thaumatomyia	KEPT
91	Arthropoda	Insecta	Diptera	Chloropidae	Tricimba	KEPT
92	Arthropoda	Insecta	Diptera	Conopidae	Sicus	KEPT
93	Arthropoda	Insecta	Diptera	Drosophilidae	Scaptodrosophila	REMOVED
94	Arthropoda	Insecta	Diptera	Ephydridae	Notiphila	KEPT
95	Arthropoda	Insecta	Diptera	Fanniidae	Fannia	KEPT
96	Arthropoda	Insecta	Diptera	Heleomyzidae	Suillia	REMOVED
97	Arthropoda	Insecta	Diptera	Muscidae	Hydrotaea	KEPT
98	Arthropoda	Insecta	Diptera	Muscidae	Musca	KEPT
99	Arthropoda	Insecta	Diptera	Muscidae	Phaonia	KEPT
100	Arthropoda	Insecta	Diptera	Muscidae	Thricops	KEPT
101	Arthropoda	Insecta	Diptera	Mycetophilidae	Anomalomyia	REMOVED
102	Arthropoda	Insecta	Diptera	Mycetophilidae	Exechia	REMOVED
103	Arthropoda	Insecta	Diptera	Mycetophilidae	Leia	REMOVED
104	Arthropoda	Insecta	Diptera	Mycetophilidae	Neoaphelomera	REMOVED
105	Arthropoda	Insecta	Diptera	Mycetophilidae	Parvicellula	REMOVED
106	Arthropoda	Insecta	Diptera	Mycetophilidae	Zygomyia	REMOVED
107	Arthropoda	Insecta	Diptera	Nemestrinidae	Trichophthalma	KEPT
108	Arthropoda	Insecta	Diptera	Phoridae	Abaristophora	REMOVED
109	Arthropoda	Insecta	Diptera	Phoridae	Aphiura	REMOVED
110	Arthropoda	Insecta	Diptera	Phoridae	Conicera	REMOVED
111	Arthropoda	Insecta	Diptera	Phoridae	Dohrniphora	REMOVED
112	Arthropoda	Insecta	Diptera	Phoridae	Kierania	REMOVED
113	Arthropoda	Insecta	Diptera	Phoridae	Megaselia	REMOVED
114	Arthropoda	Insecta	Diptera	Phoridae	Metopina	REMOVED
115	Arthropoda	Insecta	Diptera	Phoridae	Palpocrates	REMOVED
116	Arthropoda	Insecta	Diptera	Phoridae	Puliciphora	REMOVED
117	Arthropoda	Insecta	Diptera	Sarcophagidae	Fletcherimyia	KEPT
118	Arthropoda	Insecta	Diptera	Sarcophagidae	Oxysarcodexia	KEPT
119	Arthropoda	Insecta	Diptera	Sarcophagidae	Sarcophaga	KEPT
120	Arthropoda	Insecta	Diptera	Sphaeroceridae	Coproica	KEPT
121	Arthropoda	Insecta	Diptera	Sphaeroceridae	Opalimosina	KEPT
122	Arthropoda	Insecta	Diptera	Sphaeroceridae	Spelobia	KEPT
123	Arthropoda	Insecta	Diptera	Syrphidae	Allograpta	KEPT
124	Arthropoda	Insecta	Diptera	Syrphidae	Baccha	KEPT
125	Arthropoda	Insecta	Diptera	Syrphidae	Caliprobola	KEPT
126	Arthropoda	Insecta	Diptera	Syrphidae	Callicera	KEPT
127	Arthropoda	Insecta	Diptera	Syrphidae	Chalcosyrphus	KEPT
128	Arthropoda	Insecta	Diptera	Syrphidae	Chamaesphegina	KEPT
129	Arthropoda	Insecta	Diptera	Syrphidae	Cheilosia	KEPT
130	Arthropoda	Insecta	Diptera	Syrphidae	Chrysogaster	KEPT
131	Arthropoda	Insecta	Diptera	Syrphidae	Chrysotoxum	KEPT
132	Arthropoda	Insecta	Diptera	Syrphidae	Criorhina	KEPT
133	Arthropoda	Insecta	Diptera	Syrphidae	Dasysyrphus	KEPT
134	Arthropoda	Insecta	Diptera	Syrphidae	Didea	KEPT
135	Arthropoda	Insecta	Diptera	Syrphidae	Epistrophe	KEPT
136	Arthropoda	Insecta	Diptera	Syrphidae	Episyrphus	KEPT
137	Arthropoda	Insecta	Diptera	Syrphidae	Eristalinus	KEPT
138	Arthropoda	Insecta	Diptera	Syrphidae	Eristalis	KEPT
139	Arthropoda	Insecta	Diptera	Syrphidae	Eumerus	KEPT
140	Arthropoda	Insecta	Diptera	Syrphidae	Eupeodes	KEPT
141	Arthropoda	Insecta	Diptera	Syrphidae	Ferdinandea	KEPT
142	Arthropoda	Insecta	Diptera	Syrphidae	Helophilus	KEPT
143	Arthropoda	Insecta	Diptera	Syrphidae	Heringia	KEPT
144	Arthropoda	Insecta	Diptera	Syrphidae	Leucozona	KEPT
145	Arthropoda	Insecta	Diptera	Syrphidae	Melangyna	KEPT
146	Arthropoda	Insecta	Diptera	Syrphidae	Melanostoma	KEPT
147	Arthropoda	Insecta	Diptera	Syrphidae	Meliscaeva	KEPT
148	Arthropoda	Insecta	Diptera	Syrphidae	Merodon	KEPT
149	Arthropoda	Insecta	Diptera	Syrphidae	Neoascia	KEPT
150	Arthropoda	Insecta	Diptera	Syrphidae	Paragus	KEPT
151	Arthropoda	Insecta	Diptera	Syrphidae	Parasyrphus	KEPT
152	Arthropoda	Insecta	Diptera	Syrphidae	Pipiza	KEPT
153	Arthropoda	Insecta	Diptera	Syrphidae	Pipizella	KEPT
154	Arthropoda	Insecta	Diptera	Syrphidae	Platycheirus	KEPT
155	Arthropoda	Insecta	Diptera	Syrphidae	Portevinia	KEPT
156	Arthropoda	Insecta	Diptera	Syrphidae	Psilota	KEPT
157	Arthropoda	Insecta	Diptera	Syrphidae	Rhingia	KEPT
158	Arthropoda	Insecta	Diptera	Syrphidae	Scaeva	KEPT
159	Arthropoda	Insecta	Diptera	Syrphidae	Sericomyia	KEPT
160	Arthropoda	Insecta	Diptera	Syrphidae	Sphaerophoria	KEPT
161	Arthropoda	Insecta	Diptera	Syrphidae	Syritta	KEPT
162	Arthropoda	Insecta	Diptera	Syrphidae	Syrphus	KEPT
163	Arthropoda	Insecta	Diptera	Syrphidae	Volucella	KEPT
164	Arthropoda	Insecta	Diptera	Syrphidae	Xanthandrus	KEPT
165	Arthropoda	Insecta	Diptera	Syrphidae	Xanthogramma	KEPT
166	Arthropoda	Insecta	Diptera	Syrphidae	Xylota	KEPT
167	Arthropoda	Insecta	Diptera	Tachinidae	Exorista	KEPT
168	Arthropoda	Insecta	Diptera	Tachinidae	Thelaira	KEPT
169	Arthropoda	Insecta	Diptera	Tephritidae	Bactrocera	KEPT
170	Arthropoda	Insecta	Diptera	Tephritidae	Ceratitis	KEPT
172	Arthropoda	Insecta	Hemiptera	Lygaeidae	Kleidocerys	REMOVED
173	Arthropoda	Insecta	Hemiptera	Lygaeidae	Lygaeus	REMOVED
174	Arthropoda	Insecta	Hemiptera	Lygaeidae	Nysius	REMOVED
175	Arthropoda	Insecta	Hymenoptera	Andrenidae	Andrena	KEPT
176	Arthropoda	Insecta	Hymenoptera	Andrenidae	Calliopsis	KEPT
177	Arthropoda	Insecta	Hymenoptera	Andrenidae	Camptopoeum	KEPT
178	Arthropoda	Insecta	Hymenoptera	Andrenidae	Liphanthus	KEPT
179	Arthropoda	Insecta	Hymenoptera	Andrenidae	Melitturga	KEPT
180	Arthropoda	Insecta	Hymenoptera	Andrenidae	Panurgus	KEPT
181	Arthropoda	Insecta	Hymenoptera	Andrenidae	Protandrena	KEPT
182	Arthropoda	Insecta	Hymenoptera	Andrenidae	Pseudopanurgus	KEPT
183	Arthropoda	Insecta	Hymenoptera	Apidae	Allodape	KEPT
184	Arthropoda	Insecta	Hymenoptera	Apidae	Allodapula	KEPT
185	Arthropoda	Insecta	Hymenoptera	Apidae	Amegilla	KEPT
186	Arthropoda	Insecta	Hymenoptera	Apidae	Ancyloscelis	KEPT
187	Arthropoda	Insecta	Hymenoptera	Apidae	Anthophora	KEPT
188	Arthropoda	Insecta	Hymenoptera	Apidae	Apis	KEPT
189	Arthropoda	Insecta	Hymenoptera	Apidae	Bombus	KEPT
190	Arthropoda	Insecta	Hymenoptera	Apidae	Braunsapis	KEPT
191	Arthropoda	Insecta	Hymenoptera	Apidae	Centris	KEPT
192	Arthropoda	Insecta	Hymenoptera	Apidae	Cephalotrigona	KEPT
193	Arthropoda	Insecta	Hymenoptera	Apidae	Ceratina	KEPT
194	Arthropoda	Insecta	Hymenoptera	Apidae	Chalepogenus	KEPT
195	Arthropoda	Insecta	Hymenoptera	Apidae	Epicharis	KEPT
196	Arthropoda	Insecta	Hymenoptera	Apidae	Eucera	KEPT
197	Arthropoda	Insecta	Hymenoptera	Apidae	Eufriesea	KEPT
198	Arthropoda	Insecta	Hymenoptera	Apidae	Euglossa	KEPT
199	Arthropoda	Insecta	Hymenoptera	Apidae	Eulaema	KEPT
200	Arthropoda	Insecta	Hymenoptera	Apidae	Exaerete	KEPT
201	Arthropoda	Insecta	Hymenoptera	Apidae	Exomalopsis	KEPT
202	Arthropoda	Insecta	Hymenoptera	Apidae	Exoneurella	KEPT
203	Arthropoda	Insecta	Hymenoptera	Apidae	Frieseomelitta	KEPT
204	Arthropoda	Insecta	Hymenoptera	Apidae	Isepeolus	KEPT
205	Arthropoda	Insecta	Hymenoptera	Apidae	Lestrimelitta	KEPT
206	Arthropoda	Insecta	Hymenoptera	Apidae	Liotrigona	KEPT
207	Arthropoda	Insecta	Hymenoptera	Apidae	Melecta	KEPT
208	Arthropoda	Insecta	Hymenoptera	Apidae	Melipona	KEPT
209	Arthropoda	Insecta	Hymenoptera	Apidae	Melissodes	KEPT
210	Arthropoda	Insecta	Hymenoptera	Apidae	Mesocheira	KEPT
211	Arthropoda	Insecta	Hymenoptera	Apidae	Mesoplia	KEPT
212	Arthropoda	Insecta	Hymenoptera	Apidae	Nannotrigona	KEPT
213	Arthropoda	Insecta	Hymenoptera	Apidae	Nomada	KEPT
214	Arthropoda	Insecta	Hymenoptera	Apidae	Osiris	KEPT
215	Arthropoda	Insecta	Hymenoptera	Apidae	Oxytrigona	KEPT
216	Arthropoda	Insecta	Hymenoptera	Apidae	Paratetrapedia	KEPT
217	Arthropoda	Insecta	Hymenoptera	Apidae	Paratrigona	KEPT
218	Arthropoda	Insecta	Hymenoptera	Apidae	Partamona	KEPT
219	Arthropoda	Insecta	Hymenoptera	Apidae	Pasites	KEPT
220	Arthropoda	Insecta	Hymenoptera	Apidae	Peponapis	KEPT
221	Arthropoda	Insecta	Hymenoptera	Apidae	Plebeia	KEPT
222	Arthropoda	Insecta	Hymenoptera	Apidae	Protosiris	KEPT
223	Arthropoda	Insecta	Hymenoptera	Apidae	Scaptotrigona	KEPT
224	Arthropoda	Insecta	Hymenoptera	Apidae	Svastra	KEPT
225	Arthropoda	Insecta	Hymenoptera	Apidae	Tetragonisca	KEPT
226	Arthropoda	Insecta	Hymenoptera	Apidae	Tetragonula	KEPT
227	Arthropoda	Insecta	Hymenoptera	Apidae	Tetralonia	KEPT
228	Arthropoda	Insecta	Hymenoptera	Apidae	Tetraloniella	KEPT
229	Arthropoda	Insecta	Hymenoptera	Apidae	Tetrapedia	KEPT
230	Arthropoda	Insecta	Hymenoptera	Apidae	Thygater	KEPT
231	Arthropoda	Insecta	Hymenoptera	Apidae	Thyreus	KEPT
232	Arthropoda	Insecta	Hymenoptera	Apidae	Triepeolus	KEPT
233	Arthropoda	Insecta	Hymenoptera	Apidae	Trigona	KEPT
234	Arthropoda	Insecta	Hymenoptera	Apidae	Trigonisca	KEPT
235	Arthropoda	Insecta	Hymenoptera	Apidae	Xylocopa	KEPT
236	Arthropoda	Insecta	Hymenoptera	Braconidae	Aleiodes	KEPT
237	Arthropoda	Insecta	Hymenoptera	Braconidae	Aphaereta	KEPT
238	Arthropoda	Insecta	Hymenoptera	Braconidae	Aphidius	KEPT
239	Arthropoda	Insecta	Hymenoptera	Braconidae	Asobara	KEPT
240	Arthropoda	Insecta	Hymenoptera	Braconidae	Aspilota	KEPT
241	Arthropoda	Insecta	Hymenoptera	Braconidae	Chorebus	KEPT
242	Arthropoda	Insecta	Hymenoptera	Braconidae	Cotesia	KEPT
243	Arthropoda	Insecta	Hymenoptera	Braconidae	Dacnusa	KEPT
244	Arthropoda	Insecta	Hymenoptera	Braconidae	Dinocampus	KEPT
245	Arthropoda	Insecta	Hymenoptera	Braconidae	Dinotrema	KEPT
246	Arthropoda	Insecta	Hymenoptera	Braconidae	Ephedrus	KEPT
247	Arthropoda	Insecta	Hymenoptera	Braconidae	Eubazus	KEPT
248	Arthropoda	Insecta	Hymenoptera	Braconidae	Hypomicrogaster	KEPT
249	Arthropoda	Insecta	Hymenoptera	Braconidae	Lysiphlebus	KEPT
250	Arthropoda	Insecta	Hymenoptera	Braconidae	Macrocentrus	KEPT
251	Arthropoda	Insecta	Hymenoptera	Braconidae	Meteorus	KEPT
252	Arthropoda	Insecta	Hymenoptera	Braconidae	Microctonus	KEPT
253	Arthropoda	Insecta	Hymenoptera	Braconidae	Opius	KEPT
254	Arthropoda	Insecta	Hymenoptera	Braconidae	Pronkia	KEPT
255	Arthropoda	Insecta	Hymenoptera	Braconidae	Rogas	KEPT
256	Arthropoda	Insecta	Hymenoptera	Braconidae	Syntretus	KEPT
257	Arthropoda	Insecta	Hymenoptera	Braconidae	Xynobius	KEPT
258	Arthropoda	Insecta	Hymenoptera	Colletidae	Amphylaeus	KEPT
259	Arthropoda	Insecta	Hymenoptera	Colletidae	Cadeguala	KEPT
260	Arthropoda	Insecta	Hymenoptera	Colletidae	Callohesma	KEPT
261	Arthropoda	Insecta	Hymenoptera	Colletidae	Chilicola	KEPT
262	Arthropoda	Insecta	Hymenoptera	Colletidae	Colletes	KEPT
263	Arthropoda	Insecta	Hymenoptera	Colletidae	Euhesma	KEPT
264	Arthropoda	Insecta	Hymenoptera	Colletidae	Euryglossa	KEPT
265	Arthropoda	Insecta	Hymenoptera	Colletidae	Euryglossina	KEPT
266	Arthropoda	Insecta	Hymenoptera	Colletidae	Hylaeus	KEPT
267	Arthropoda	Insecta	Hymenoptera	Colletidae	Hyphesma	KEPT
268	Arthropoda	Insecta	Hymenoptera	Colletidae	Leioproctus	KEPT
269	Arthropoda	Insecta	Hymenoptera	Colletidae	Meroglossa	KEPT
270	Arthropoda	Insecta	Hymenoptera	Colletidae	Pachyprosopis	KEPT
271	Arthropoda	Insecta	Hymenoptera	Colletidae	Ptiloglossa	KEPT
272	Arthropoda	Insecta	Hymenoptera	Crabronidae	Crossocerus	KEPT
273	Arthropoda	Insecta	Hymenoptera	Crabronidae	Pemphredon	KEPT
274	Arthropoda	Insecta	Hymenoptera	Eumenidae	Allodynerus	KEPT
275	Arthropoda	Insecta	Hymenoptera	Eumenidae	Delta	KEPT
276	Arthropoda	Insecta	Hymenoptera	Eumenidae	Hypancistrocerus	KEPT
277	Arthropoda	Insecta	Hymenoptera	Eumenidae	Microdynerus	KEPT
278	Arthropoda	Insecta	Hymenoptera	Eumenidae	Monobia	KEPT
279	Arthropoda	Insecta	Hymenoptera	Eumenidae	Pachodynerus	KEPT
280	Arthropoda	Insecta	Hymenoptera	Eumenidae	Polistes	KEPT
281	Arthropoda	Insecta	Hymenoptera	Eumenidae	Polybia	KEPT
282	Arthropoda	Insecta	Hymenoptera	Eumenidae	Pseudodynerus	KEPT
283	Arthropoda	Insecta	Hymenoptera	Eumenidae	Santamenes	KEPT
284	Arthropoda	Insecta	Hymenoptera	Eumenidae	Stenodynerus	KEPT
285	Arthropoda	Insecta	Hymenoptera	Eumenidae	Subancistrocerus	KEPT
286	Arthropoda	Insecta	Hymenoptera	Eumenidae	Symmorphus	KEPT
287	Arthropoda	Insecta	Hymenoptera	Eumenidae	Zeta	KEPT
288	Arthropoda	Insecta	Hymenoptera	Formicidae	Cephalotes	REMOVED
289	Arthropoda	Insecta	Hymenoptera	Formicidae	Dorymyrmex	REMOVED
290	Arthropoda	Insecta	Hymenoptera	Formicidae	Formica	REMOVED
291	Arthropoda	Insecta	Hymenoptera	Formicidae	Iridomyrmex	REMOVED
292	Arthropoda	Insecta	Hymenoptera	Formicidae	Lasius	REMOVED
293	Arthropoda	Insecta	Hymenoptera	Formicidae	Lepisiota	REMOVED
294	Arthropoda	Insecta	Hymenoptera	Formicidae	Leptothorax	REMOVED
295	Arthropoda	Insecta	Hymenoptera	Formicidae	Meranoplus	REMOVED
296	Arthropoda	Insecta	Hymenoptera	Formicidae	Monomorium	REMOVED
297	Arthropoda	Insecta	Hymenoptera	Formicidae	Myrmica	REMOVED
298	Arthropoda	Insecta	Hymenoptera	Formicidae	Myrmicaria	REMOVED
299	Arthropoda	Insecta	Hymenoptera	Formicidae	Pseudomyrmex	REMOVED
300	Arthropoda	Insecta	Hymenoptera	Formicidae	Tapinoma	REMOVED
301	Arthropoda	Insecta	Hymenoptera	Halictidae	Agapostemon	KEPT
302	Arthropoda	Insecta	Hymenoptera	Halictidae	Agapostemonoides	KEPT
303	Arthropoda	Insecta	Hymenoptera	Halictidae	Augochlora	KEPT
304	Arthropoda	Insecta	Hymenoptera	Halictidae	Augochlorella	KEPT
305	Arthropoda	Insecta	Hymenoptera	Halictidae	Augochloropsis	KEPT
306	Arthropoda	Insecta	Hymenoptera	Halictidae	Caenaugochlora	KEPT
307	Arthropoda	Insecta	Hymenoptera	Halictidae	Caenohalictus	KEPT
308	Arthropoda	Insecta	Hymenoptera	Halictidae	Ceylalictus	KEPT
309	Arthropoda	Insecta	Hymenoptera	Halictidae	Chlerogella	KEPT
310	Arthropoda	Insecta	Hymenoptera	Halictidae	Corynura	KEPT
311	Arthropoda	Insecta	Hymenoptera	Halictidae	Dufourea	KEPT
312	Arthropoda	Insecta	Hymenoptera	Halictidae	Habralictus	KEPT
313	Arthropoda	Insecta	Hymenoptera	Halictidae	Halictus	KEPT
314	Arthropoda	Insecta	Hymenoptera	Halictidae	Lasioglossum	KEPT
315	Arthropoda	Insecta	Hymenoptera	Halictidae	Lipotriches	KEPT
316	Arthropoda	Insecta	Hymenoptera	Halictidae	Megalopta	KEPT
317	Arthropoda	Insecta	Hymenoptera	Halictidae	Microsphecodes	KEPT
318	Arthropoda	Insecta	Hymenoptera	Halictidae	Neocorynura	KEPT
319	Arthropoda	Insecta	Hymenoptera	Halictidae	Nomia	KEPT
320	Arthropoda	Insecta	Hymenoptera	Halictidae	Patellapis	KEPT
321	Arthropoda	Insecta	Hymenoptera	Halictidae	Pereirapis	KEPT
322	Arthropoda	Insecta	Hymenoptera	Halictidae	Pseudapis	KEPT
323	Arthropoda	Insecta	Hymenoptera	Halictidae	Pseudaugochlora	KEPT
324	Arthropoda	Insecta	Hymenoptera	Halictidae	Rhinetula	KEPT
325	Arthropoda	Insecta	Hymenoptera	Halictidae	Rophites	KEPT
326	Arthropoda	Insecta	Hymenoptera	Halictidae	Ruizantheda	KEPT
327	Arthropoda	Insecta	Hymenoptera	Halictidae	Sphecodes	KEPT
328	Arthropoda	Insecta	Hymenoptera	Halictidae	Temnosoma	KEPT
329	Arthropoda	Insecta	Hymenoptera	Halictidae	Thrinchostoma	KEPT
330	Arthropoda	Insecta	Hymenoptera	Ichneumonidae	Aclastus	KEPT
331	Arthropoda	Insecta	Hymenoptera	Ichneumonidae	Agasthenes	KEPT
332	Arthropoda	Insecta	Hymenoptera	Ichneumonidae	Anacis	KEPT
333	Arthropoda	Insecta	Hymenoptera	Ichneumonidae	Aucklandella	KEPT
334	Arthropoda	Insecta	Hymenoptera	Ichneumonidae	Barichneumon	KEPT
335	Arthropoda	Insecta	Hymenoptera	Ichneumonidae	Ctenochares	KEPT
336	Arthropoda	Insecta	Hymenoptera	Ichneumonidae	Diadegma	KEPT
337	Arthropoda	Insecta	Hymenoptera	Ichneumonidae	Diadromus	KEPT
338	Arthropoda	Insecta	Hymenoptera	Ichneumonidae	Diplazon	KEPT
339	Arthropoda	Insecta	Hymenoptera	Ichneumonidae	Eiphosoma	KEPT
340	Arthropoda	Insecta	Hymenoptera	Ichneumonidae	Enicospilus	KEPT
341	Arthropoda	Insecta	Hymenoptera	Ichneumonidae	Ephialtes	KEPT
342	Arthropoda	Insecta	Hymenoptera	Ichneumonidae	Gelis	KEPT
343	Arthropoda	Insecta	Hymenoptera	Ichneumonidae	Glabridorsum	KEPT
344	Arthropoda	Insecta	Hymenoptera	Ichneumonidae	Hyposoter	KEPT
345	Arthropoda	Insecta	Hymenoptera	Ichneumonidae	Ichneumon	KEPT
346	Arthropoda	Insecta	Hymenoptera	Ichneumonidae	Levansa	KEPT
347	Arthropoda	Insecta	Hymenoptera	Ichneumonidae	Lissonota	KEPT
348	Arthropoda	Insecta	Hymenoptera	Ichneumonidae	Megastylus	KEPT
349	Arthropoda	Insecta	Hymenoptera	Ichneumonidae	Mesochorus	KEPT
350	Arthropoda	Insecta	Hymenoptera	Ichneumonidae	Netelia	KEPT
351	Arthropoda	Insecta	Hymenoptera	Ichneumonidae	Pimpla	KEPT
352	Arthropoda	Insecta	Hymenoptera	Ichneumonidae	Pristomerus	KEPT
353	Arthropoda	Insecta	Hymenoptera	Ichneumonidae	Rubicundiella	KEPT
354	Arthropoda	Insecta	Hymenoptera	Ichneumonidae	Spolas	KEPT
355	Arthropoda	Insecta	Hymenoptera	Ichneumonidae	Stenarella	KEPT
356	Arthropoda	Insecta	Hymenoptera	Ichneumonidae	Thyrateles	KEPT
357	Arthropoda	Insecta	Hymenoptera	Ichneumonidae	Trathala	KEPT
358	Arthropoda	Insecta	Hymenoptera	Ichneumonidae	Vulgichneumon	KEPT
359	Arthropoda	Insecta	Hymenoptera	Ichneumonidae	Woldstedtius	KEPT
360	Arthropoda	Insecta	Hymenoptera	Ichneumonidae	Xanthocryptus	KEPT
361	Arthropoda	Insecta	Hymenoptera	Megachilidae	Afranthidium	KEPT
362	Arthropoda	Insecta	Hymenoptera	Megachilidae	Aglaoapis	KEPT
363	Arthropoda	Insecta	Hymenoptera	Megachilidae	Anthidiellum	KEPT
364	Arthropoda	Insecta	Hymenoptera	Megachilidae	Anthidium	KEPT
365	Arthropoda	Insecta	Hymenoptera	Megachilidae	Anthodioctes	KEPT
366	Arthropoda	Insecta	Hymenoptera	Megachilidae	Chelostoma	KEPT
367	Arthropoda	Insecta	Hymenoptera	Megachilidae	Coelioxys	KEPT
368	Arthropoda	Insecta	Hymenoptera	Megachilidae	Heriades	KEPT
369	Arthropoda	Insecta	Hymenoptera	Megachilidae	Hoplitis	KEPT
370	Arthropoda	Insecta	Hymenoptera	Megachilidae	Hypanthidium	KEPT
371	Arthropoda	Insecta	Hymenoptera	Megachilidae	Lithurgus	KEPT
372	Arthropoda	Insecta	Hymenoptera	Megachilidae	Megachile	KEPT
373	Arthropoda	Insecta	Hymenoptera	Megachilidae	Neofidelia	KEPT
374	Arthropoda	Insecta	Hymenoptera	Megachilidae	Osmia	KEPT
375	Arthropoda	Insecta	Hymenoptera	Megachilidae	Rhodanthidium	KEPT
376	Arthropoda	Insecta	Hymenoptera	Megachilidae	Stelis	KEPT
377	Arthropoda	Insecta	Hymenoptera	Megachilidae	Trachusa	KEPT
378	Arthropoda	Insecta	Hymenoptera	Melittidae	Dasypoda	KEPT
379	Arthropoda	Insecta	Hymenoptera	Melittidae	Macropis	KEPT
380	Arthropoda	Insecta	Hymenoptera	Melittidae	Melitta	KEPT
381	Arthropoda	Insecta	Hymenoptera	Pompilidae	Anoplius	KEPT
382	Arthropoda	Insecta	Hymenoptera	Pompilidae	Epipompilus	KEPT
383	Arthropoda	Insecta	Hymenoptera	Pompilidae	Episyron	KEPT
384	Arthropoda	Insecta	Hymenoptera	Sphecidae	Pison	KEPT
385	Arthropoda	Insecta	Hymenoptera	Sphecidae	Podagritus	KEPT
386	Arthropoda	Insecta	Hymenoptera	Sphecidae	Prionyx	KEPT
387	Arthropoda	Insecta	Hymenoptera	Tenthredinidae	Pontania	ADDED
388	Arthropoda	Insecta	Hymenoptera	Tenthredinidae	Priophorus	ADDED
389	Arthropoda	Insecta	Hymenoptera	Vespidae	Agelaia	KEPT
390	Arthropoda	Insecta	Hymenoptera	Vespidae	Ancistrocerus	KEPT
391	Arthropoda	Insecta	Hymenoptera	Vespidae	Brachygastra	KEPT
392	Arthropoda	Insecta	Hymenoptera	Vespidae	Mischocyttarus	KEPT
393	Arthropoda	Insecta	Hymenoptera	Vespidae	Parachartergus	KEPT
394	Arthropoda	Insecta	Hymenoptera	Vespidae	Synoeca	KEPT
395	Arthropoda	Insecta	Hymenoptera	Vespidae	Vespa	KEPT
396	Arthropoda	Insecta	Hymenoptera	Vespidae	Vespula	KEPT
397	Arthropoda	Insecta	Lepidoptera	Arctiidae	Apantesis	KEPT
398	Arthropoda	Insecta	Lepidoptera	Arctiidae	Arctia	KEPT
399	Arthropoda	Insecta	Lepidoptera	Arctiidae	Atolmis	KEPT
400	Arthropoda	Insecta	Lepidoptera	Arctiidae	Cisseps	KEPT
401	Arthropoda	Insecta	Lepidoptera	Arctiidae	Clemensia	KEPT
402	Arthropoda	Insecta	Lepidoptera	Arctiidae	Crambidia	KEPT
403	Arthropoda	Insecta	Lepidoptera	Arctiidae	Cycnia	KEPT
404	Arthropoda	Insecta	Lepidoptera	Arctiidae	Eilema	KEPT
405	Arthropoda	Insecta	Lepidoptera	Arctiidae	Estigmene	KEPT
406	Arthropoda	Insecta	Lepidoptera	Arctiidae	Euchaetes	KEPT
407	Arthropoda	Insecta	Lepidoptera	Arctiidae	Grammia	KEPT
408	Arthropoda	Insecta	Lepidoptera	Arctiidae	Halysidota	KEPT
409	Arthropoda	Insecta	Lepidoptera	Arctiidae	Haploa	KEPT
410	Arthropoda	Insecta	Lepidoptera	Arctiidae	Holomelina	KEPT
411	Arthropoda	Insecta	Lepidoptera	Arctiidae	Hypercompe	KEPT
412	Arthropoda	Insecta	Lepidoptera	Arctiidae	Hyphantria	KEPT
413	Arthropoda	Insecta	Lepidoptera	Arctiidae	Hypoprepia	KEPT
414	Arthropoda	Insecta	Lepidoptera	Arctiidae	Lithosia	KEPT
415	Arthropoda	Insecta	Lepidoptera	Arctiidae	Lophocampa	KEPT
416	Arthropoda	Insecta	Lepidoptera	Arctiidae	Metacrias	KEPT
417	Arthropoda	Insecta	Lepidoptera	Arctiidae	Miltochrista	KEPT
418	Arthropoda	Insecta	Lepidoptera	Arctiidae	Pagara	KEPT
419	Arthropoda	Insecta	Lepidoptera	Arctiidae	Phragmatobia	KEPT
420	Arthropoda	Insecta	Lepidoptera	Arctiidae	Pyrrharctia	KEPT
421	Arthropoda	Insecta	Lepidoptera	Arctiidae	Spilosoma	KEPT
422	Arthropoda	Insecta	Lepidoptera	Arctiidae	Syntomeida	KEPT
423	Arthropoda	Insecta	Lepidoptera	Crambidae	Achyra	KEPT
424	Arthropoda	Insecta	Lepidoptera	Crambidae	Agriphila	KEPT
425	Arthropoda	Insecta	Lepidoptera	Crambidae	Anageshna	KEPT
426	Arthropoda	Insecta	Lepidoptera	Crambidae	Catoptria	KEPT
427	Arthropoda	Insecta	Lepidoptera	Crambidae	Chrysoteuchia	KEPT
428	Arthropoda	Insecta	Lepidoptera	Crambidae	Crambus	KEPT
429	Arthropoda	Insecta	Lepidoptera	Crambidae	Crocidophora	KEPT
430	Arthropoda	Insecta	Lepidoptera	Crambidae	Desmia	KEPT
431	Arthropoda	Insecta	Lepidoptera	Crambidae	Diacme	KEPT
432	Arthropoda	Insecta	Lepidoptera	Crambidae	Diastictis	KEPT
433	Arthropoda	Insecta	Lepidoptera	Crambidae	Diatraea	KEPT
434	Arthropoda	Insecta	Lepidoptera	Crambidae	Donacaula	KEPT
435	Arthropoda	Insecta	Lepidoptera	Crambidae	Eudonia	KEPT
436	Arthropoda	Insecta	Lepidoptera	Crambidae	Evergestis	KEPT
437	Arthropoda	Insecta	Lepidoptera	Crambidae	Fissicrambus	KEPT
438	Arthropoda	Insecta	Lepidoptera	Crambidae	Fumibotys	KEPT
439	Arthropoda	Insecta	Lepidoptera	Crambidae	Glaphyria	KEPT
440	Arthropoda	Insecta	Lepidoptera	Crambidae	Hahncappsia	KEPT
441	Arthropoda	Insecta	Lepidoptera	Crambidae	Helvibotys	KEPT
442	Arthropoda	Insecta	Lepidoptera	Crambidae	Herpetogramma	KEPT
443	Arthropoda	Insecta	Lepidoptera	Crambidae	Hymenia	KEPT
444	Arthropoda	Insecta	Lepidoptera	Crambidae	Lipocosmodes	KEPT
445	Arthropoda	Insecta	Lepidoptera	Crambidae	Loxostege	KEPT
446	Arthropoda	Insecta	Lepidoptera	Crambidae	Lygropia	KEPT
447	Arthropoda	Insecta	Lepidoptera	Crambidae	Metrea	KEPT
448	Arthropoda	Insecta	Lepidoptera	Crambidae	Microcrambus	KEPT
449	Arthropoda	Insecta	Lepidoptera	Crambidae	Nomophila	KEPT
450	Arthropoda	Insecta	Lepidoptera	Crambidae	Orocrambus	KEPT
451	Arthropoda	Insecta	Lepidoptera	Crambidae	Ostrinia	KEPT
452	Arthropoda	Insecta	Lepidoptera	Crambidae	Palpita	KEPT
453	Arthropoda	Insecta	Lepidoptera	Crambidae	Pantographa	KEPT
454	Arthropoda	Insecta	Lepidoptera	Crambidae	Parapediasia	KEPT
455	Arthropoda	Insecta	Lepidoptera	Crambidae	Pediasia	KEPT
456	Arthropoda	Insecta	Lepidoptera	Crambidae	Phlyctaenia	KEPT
457	Arthropoda	Insecta	Lepidoptera	Crambidae	Platytes	KEPT
458	Arthropoda	Insecta	Lepidoptera	Crambidae	Polygrammodes	KEPT
459	Arthropoda	Insecta	Lepidoptera	Crambidae	Pyrausta	KEPT
460	Arthropoda	Insecta	Lepidoptera	Crambidae	Saucrobotys	KEPT
461	Arthropoda	Insecta	Lepidoptera	Crambidae	Scoparia	KEPT
462	Arthropoda	Insecta	Lepidoptera	Crambidae	Sitochroa	KEPT
463	Arthropoda	Insecta	Lepidoptera	Crambidae	Stegea	KEPT
464	Arthropoda	Insecta	Lepidoptera	Crambidae	Synclita	KEPT
465	Arthropoda	Insecta	Lepidoptera	Crambidae	Udea	KEPT
466	Arthropoda	Insecta	Lepidoptera	Crambidae	Vaxi	KEPT
467	Arthropoda	Insecta	Lepidoptera	Crambidae	Xanthophysa	KEPT
468	Arthropoda	Insecta	Lepidoptera	Gelechiidae	Anacampsis	KEPT
469	Arthropoda	Insecta	Lepidoptera	Gelechiidae	Aristotelia	KEPT
470	Arthropoda	Insecta	Lepidoptera	Gelechiidae	Aroga	KEPT
471	Arthropoda	Insecta	Lepidoptera	Gelechiidae	Arogalea	KEPT
472	Arthropoda	Insecta	Lepidoptera	Gelechiidae	Battaristis	KEPT
473	Arthropoda	Insecta	Lepidoptera	Gelechiidae	Brachmia	KEPT
474	Arthropoda	Insecta	Lepidoptera	Gelechiidae	Bryotropha	KEPT
475	Arthropoda	Insecta	Lepidoptera	Gelechiidae	Chionodes	KEPT
476	Arthropoda	Insecta	Lepidoptera	Gelechiidae	Deltophora	KEPT
477	Arthropoda	Insecta	Lepidoptera	Gelechiidae	Dichomeris	KEPT
478	Arthropoda	Insecta	Lepidoptera	Gelechiidae	Isophrictis	KEPT
479	Arthropoda	Insecta	Lepidoptera	Gelechiidae	Polyhymno	KEPT
480	Arthropoda	Insecta	Lepidoptera	Gelechiidae	Pseudochelaria	KEPT
481	Arthropoda	Insecta	Lepidoptera	Gelechiidae	Pseudotelphusa	KEPT
482	Arthropoda	Insecta	Lepidoptera	Gelechiidae	Scrobipalpula	KEPT
483	Arthropoda	Insecta	Lepidoptera	Gelechiidae	Symmetrischema	KEPT
484	Arthropoda	Insecta	Lepidoptera	Gelechiidae	Walshia	KEPT
485	Arthropoda	Insecta	Lepidoptera	Geometridae	Acasis	KEPT
486	Arthropoda	Insecta	Lepidoptera	Geometridae	Acrostatheusis	KEPT
487	Arthropoda	Insecta	Lepidoptera	Geometridae	Aethalura	KEPT
488	Arthropoda	Insecta	Lepidoptera	Geometridae	Agathia	KEPT
489	Arthropoda	Insecta	Lepidoptera	Geometridae	Alcis	KEPT
490	Arthropoda	Insecta	Lepidoptera	Geometridae	Anacamptodes	KEPT
491	Arthropoda	Insecta	Lepidoptera	Geometridae	Angerona	KEPT
492	Arthropoda	Insecta	Lepidoptera	Geometridae	Antepione	KEPT
493	Arthropoda	Insecta	Lepidoptera	Geometridae	Anticlea	KEPT
494	Arthropoda	Insecta	Lepidoptera	Geometridae	Aphilopota	KEPT
495	Arthropoda	Insecta	Lepidoptera	Geometridae	Aplocera	KEPT
496	Arthropoda	Insecta	Lepidoptera	Geometridae	Archiearis	KEPT
497	Arthropoda	Insecta	Lepidoptera	Geometridae	Asaphodes	KEPT
498	Arthropoda	Insecta	Lepidoptera	Geometridae	Ascotis	KEPT
499	Arthropoda	Insecta	Lepidoptera	Geometridae	Asthena	KEPT
500	Arthropoda	Insecta	Lepidoptera	Geometridae	Asthenotricha	KEPT
501	Arthropoda	Insecta	Lepidoptera	Geometridae	Besma	KEPT
502	Arthropoda	Insecta	Lepidoptera	Geometridae	Biston	KEPT
503	Arthropoda	Insecta	Lepidoptera	Geometridae	Bupalus	KEPT
504	Arthropoda	Insecta	Lepidoptera	Geometridae	Cabera	KEPT
505	Arthropoda	Insecta	Lepidoptera	Geometridae	Campaea	KEPT
506	Arthropoda	Insecta	Lepidoptera	Geometridae	Camptogramma	KEPT
507	Arthropoda	Insecta	Lepidoptera	Geometridae	Caripeta	KEPT
508	Arthropoda	Insecta	Lepidoptera	Geometridae	Catarhoe	KEPT
509	Arthropoda	Insecta	Lepidoptera	Geometridae	Cepphis	KEPT
510	Arthropoda	Insecta	Lepidoptera	Geometridae	Charissa	KEPT
511	Arthropoda	Insecta	Lepidoptera	Geometridae	Chiasmia	KEPT
512	Arthropoda	Insecta	Lepidoptera	Geometridae	Chlorissa	KEPT
513	Arthropoda	Insecta	Lepidoptera	Geometridae	Chlorochlamys	KEPT
514	Arthropoda	Insecta	Lepidoptera	Geometridae	Chloroclysta	KEPT
515	Arthropoda	Insecta	Lepidoptera	Geometridae	Chloroclystis	KEPT
516	Arthropoda	Insecta	Lepidoptera	Geometridae	Cidaria	KEPT
517	Arthropoda	Insecta	Lepidoptera	Geometridae	Cleora	KEPT
518	Arthropoda	Insecta	Lepidoptera	Geometridae	Collix	KEPT
519	Arthropoda	Insecta	Lepidoptera	Geometridae	Colocleora	KEPT
520	Arthropoda	Insecta	Lepidoptera	Geometridae	Colostygia	KEPT
521	Arthropoda	Insecta	Lepidoptera	Geometridae	Colotois	KEPT
522	Arthropoda	Insecta	Lepidoptera	Geometridae	Comostolopsis	KEPT
523	Arthropoda	Insecta	Lepidoptera	Geometridae	Conolophia	KEPT
524	Arthropoda	Insecta	Lepidoptera	Geometridae	Cosmorhoe	KEPT
525	Arthropoda	Insecta	Lepidoptera	Geometridae	Crocallis	KEPT
526	Arthropoda	Insecta	Lepidoptera	Geometridae	Cyclophora	KEPT
527	Arthropoda	Insecta	Lepidoptera	Geometridae	Darisodes	KEPT
528	Arthropoda	Insecta	Lepidoptera	Geometridae	Dasyuris	KEPT
529	Arthropoda	Insecta	Lepidoptera	Geometridae	Deileptenia	KEPT
530	Arthropoda	Insecta	Lepidoptera	Geometridae	Derambila	KEPT
531	Arthropoda	Insecta	Lepidoptera	Geometridae	Disclisioprocta	KEPT
532	Arthropoda	Insecta	Lepidoptera	Geometridae	Dithecodes	KEPT
533	Arthropoda	Insecta	Lepidoptera	Geometridae	Ecliptopera	KEPT
534	Arthropoda	Insecta	Lepidoptera	Geometridae	Ecpetala	KEPT
535	Arthropoda	Insecta	Lepidoptera	Geometridae	Ectropis	KEPT
536	Arthropoda	Insecta	Lepidoptera	Geometridae	Electrophaes	KEPT
537	Arthropoda	Insecta	Lepidoptera	Geometridae	Ematurga	KEPT
538	Arthropoda	Insecta	Lepidoptera	Geometridae	Ennomos	KEPT
539	Arthropoda	Insecta	Lepidoptera	Geometridae	Entephria	KEPT
540	Arthropoda	Insecta	Lepidoptera	Geometridae	Eois	KEPT
541	Arthropoda	Insecta	Lepidoptera	Geometridae	Epigynopteryx	KEPT
542	Arthropoda	Insecta	Lepidoptera	Geometridae	Epimecis	KEPT
543	Arthropoda	Insecta	Lepidoptera	Geometridae	Epione	KEPT
544	Arthropoda	Insecta	Lepidoptera	Geometridae	Epirrhoe	KEPT
545	Arthropoda	Insecta	Lepidoptera	Geometridae	Episteira	KEPT
546	Arthropoda	Insecta	Lepidoptera	Geometridae	Erastria	KEPT
547	Arthropoda	Insecta	Lepidoptera	Geometridae	Eubaphe	KEPT
548	Arthropoda	Insecta	Lepidoptera	Geometridae	Euchlaena	KEPT
549	Arthropoda	Insecta	Lepidoptera	Geometridae	Euchoeca	KEPT
550	Arthropoda	Insecta	Lepidoptera	Geometridae	Eulithis	KEPT
551	Arthropoda	Insecta	Lepidoptera	Geometridae	Euphyia	KEPT
552	Arthropoda	Insecta	Lepidoptera	Geometridae	Eupithecia	KEPT
553	Arthropoda	Insecta	Lepidoptera	Geometridae	Eustroma	KEPT
554	Arthropoda	Insecta	Lepidoptera	Geometridae	Eutrapela	KEPT
555	Arthropoda	Insecta	Lepidoptera	Geometridae	Geometra	KEPT
556	Arthropoda	Insecta	Lepidoptera	Geometridae	Glena	KEPT
557	Arthropoda	Insecta	Lepidoptera	Geometridae	Gueneria	KEPT
558	Arthropoda	Insecta	Lepidoptera	Geometridae	Gymnoscelis	KEPT
559	Arthropoda	Insecta	Lepidoptera	Geometridae	Haematopis	KEPT
560	Arthropoda	Insecta	Lepidoptera	Geometridae	Haplolabida	KEPT
561	Arthropoda	Insecta	Lepidoptera	Geometridae	Heliomata	KEPT
562	Arthropoda	Insecta	Lepidoptera	Geometridae	Hemistola	KEPT
563	Arthropoda	Insecta	Lepidoptera	Geometridae	Heterophleps	KEPT
564	Arthropoda	Insecta	Lepidoptera	Geometridae	Horisme	KEPT
565	Arthropoda	Insecta	Lepidoptera	Geometridae	Hydrelia	KEPT
566	Arthropoda	Insecta	Lepidoptera	Geometridae	Hydriomena	KEPT
567	Arthropoda	Insecta	Lepidoptera	Geometridae	Hylaea	KEPT
568	Arthropoda	Insecta	Lepidoptera	Geometridae	Hypagyrtis	KEPT
569	Arthropoda	Insecta	Lepidoptera	Geometridae	Hypochrosis	KEPT
570	Arthropoda	Insecta	Lepidoptera	Geometridae	Hypomecis	KEPT
571	Arthropoda	Insecta	Lepidoptera	Geometridae	Hypsometra	KEPT
572	Arthropoda	Insecta	Lepidoptera	Geometridae	Idaea	KEPT
573	Arthropoda	Insecta	Lepidoptera	Geometridae	Iridopsis	KEPT
574	Arthropoda	Insecta	Lepidoptera	Geometridae	Isturgia	KEPT
575	Arthropoda	Insecta	Lepidoptera	Geometridae	Itame	KEPT
576	Arthropoda	Insecta	Lepidoptera	Geometridae	Jodis	KEPT
577	Arthropoda	Insecta	Lepidoptera	Geometridae	Lambdina	KEPT
578	Arthropoda	Insecta	Lepidoptera	Geometridae	Lampropteryx	KEPT
579	Arthropoda	Insecta	Lepidoptera	Geometridae	Larentia	KEPT
580	Arthropoda	Insecta	Lepidoptera	Geometridae	Ligdia	KEPT
581	Arthropoda	Insecta	Lepidoptera	Geometridae	Lobidiopteryx	KEPT
582	Arthropoda	Insecta	Lepidoptera	Geometridae	Lobophora	KEPT
583	Arthropoda	Insecta	Lepidoptera	Geometridae	Lomaspilis	KEPT
584	Arthropoda	Insecta	Lepidoptera	Geometridae	Lomographa	KEPT
585	Arthropoda	Insecta	Lepidoptera	Geometridae	Lytrosis	KEPT
586	Arthropoda	Insecta	Lepidoptera	Geometridae	Melanolophia	KEPT
587	Arthropoda	Insecta	Lepidoptera	Geometridae	Melanthia	KEPT
588	Arthropoda	Insecta	Lepidoptera	Geometridae	Melinoessa	KEPT
589	Arthropoda	Insecta	Lepidoptera	Geometridae	Mellilla	KEPT
590	Arthropoda	Insecta	Lepidoptera	Geometridae	Menophra	KEPT
591	Arthropoda	Insecta	Lepidoptera	Geometridae	Mesocoela	KEPT
592	Arthropoda	Insecta	Lepidoptera	Geometridae	Mesoleuca	KEPT
593	Arthropoda	Insecta	Lepidoptera	Geometridae	Metanema	KEPT
594	Arthropoda	Insecta	Lepidoptera	Geometridae	Metarranthis	KEPT
595	Arthropoda	Insecta	Lepidoptera	Geometridae	Milocera	KEPT
596	Arthropoda	Insecta	Lepidoptera	Geometridae	Mimoclystia	KEPT
597	Arthropoda	Insecta	Lepidoptera	Geometridae	Mixocera	KEPT
598	Arthropoda	Insecta	Lepidoptera	Geometridae	Nematocampa	KEPT
599	Arthropoda	Insecta	Lepidoptera	Geometridae	Nemoria	KEPT
600	Arthropoda	Insecta	Lepidoptera	Geometridae	Nothocasis	KEPT
601	Arthropoda	Insecta	Lepidoptera	Geometridae	Nycterosea	KEPT
602	Arthropoda	Insecta	Lepidoptera	Geometridae	Ochroplutodes	KEPT
603	Arthropoda	Insecta	Lepidoptera	Geometridae	Odontopera	KEPT
604	Arthropoda	Insecta	Lepidoptera	Geometridae	Oedicentra	KEPT
605	Arthropoda	Insecta	Lepidoptera	Geometridae	Omphalucha	KEPT
606	Arthropoda	Insecta	Lepidoptera	Geometridae	Opisthograptis	KEPT
607	Arthropoda	Insecta	Lepidoptera	Geometridae	Oreometra	KEPT
608	Arthropoda	Insecta	Lepidoptera	Geometridae	Orthonama	KEPT
609	Arthropoda	Insecta	Lepidoptera	Geometridae	Ourapteryx	KEPT
610	Arthropoda	Insecta	Lepidoptera	Geometridae	Paradarisa	KEPT
611	Arthropoda	Insecta	Lepidoptera	Geometridae	Paragathia	KEPT
612	Arthropoda	Insecta	Lepidoptera	Geometridae	Pareulype	KEPT
613	Arthropoda	Insecta	Lepidoptera	Geometridae	Parortholitha	KEPT
614	Arthropoda	Insecta	Lepidoptera	Geometridae	Patalene	KEPT
615	Arthropoda	Insecta	Lepidoptera	Geometridae	Pelurga	KEPT
616	Arthropoda	Insecta	Lepidoptera	Geometridae	Peribatodes	KEPT
617	Arthropoda	Insecta	Lepidoptera	Geometridae	Perizoma	KEPT
618	Arthropoda	Insecta	Lepidoptera	Geometridae	Pero	KEPT
619	Arthropoda	Insecta	Lepidoptera	Geometridae	Petrophora	KEPT
620	Arthropoda	Insecta	Lepidoptera	Geometridae	Piercia	KEPT
621	Arthropoda	Insecta	Lepidoptera	Geometridae	Pingasa	KEPT
622	Arthropoda	Insecta	Lepidoptera	Geometridae	Plagodis	KEPT
623	Arthropoda	Insecta	Lepidoptera	Geometridae	Pleuroprucha	KEPT
624	Arthropoda	Insecta	Lepidoptera	Geometridae	Prasinocyma	KEPT
625	Arthropoda	Insecta	Lepidoptera	Geometridae	Problepsis	KEPT
626	Arthropoda	Insecta	Lepidoptera	Geometridae	Probole	KEPT
627	Arthropoda	Insecta	Lepidoptera	Geometridae	Prochoerodes	KEPT
628	Arthropoda	Insecta	Lepidoptera	Geometridae	Pseudopanthera	KEPT
629	Arthropoda	Insecta	Lepidoptera	Geometridae	Psilocerea	KEPT
630	Arthropoda	Insecta	Lepidoptera	Geometridae	Pterapherapteryx	KEPT
631	Arthropoda	Insecta	Lepidoptera	Geometridae	Ptomophyle	KEPT
632	Arthropoda	Insecta	Lepidoptera	Geometridae	Pungeleria	KEPT
633	Arthropoda	Insecta	Lepidoptera	Geometridae	Rheumaptera	KEPT
634	Arthropoda	Insecta	Lepidoptera	Geometridae	Rhodometra	KEPT
635	Arthropoda	Insecta	Lepidoptera	Geometridae	Rhodophthitus	KEPT
636	Arthropoda	Insecta	Lepidoptera	Geometridae	Scopula	KEPT
637	Arthropoda	Insecta	Lepidoptera	Geometridae	Scotopteryx	KEPT
638	Arthropoda	Insecta	Lepidoptera	Geometridae	Selenia	KEPT
639	Arthropoda	Insecta	Lepidoptera	Geometridae	Semiothisa	KEPT
640	Arthropoda	Insecta	Lepidoptera	Geometridae	Sicya	KEPT
641	Arthropoda	Insecta	Lepidoptera	Geometridae	Siona	KEPT
642	Arthropoda	Insecta	Lepidoptera	Geometridae	Synchlora	KEPT
643	Arthropoda	Insecta	Lepidoptera	Geometridae	Tephrina	KEPT
644	Arthropoda	Insecta	Lepidoptera	Geometridae	Tetracis	KEPT
645	Arthropoda	Insecta	Lepidoptera	Geometridae	Thalassodes	KEPT
646	Arthropoda	Insecta	Lepidoptera	Geometridae	Thalera	KEPT
647	Arthropoda	Insecta	Lepidoptera	Geometridae	Thera	KEPT
648	Arthropoda	Insecta	Lepidoptera	Geometridae	Timandra	KEPT
649	Arthropoda	Insecta	Lepidoptera	Geometridae	Tornos	KEPT
650	Arthropoda	Insecta	Lepidoptera	Geometridae	Traminda	KEPT
651	Arthropoda	Insecta	Lepidoptera	Geometridae	Trichodezia	KEPT
652	Arthropoda	Insecta	Lepidoptera	Geometridae	Trichopteryx	KEPT
653	Arthropoda	Insecta	Lepidoptera	Geometridae	Triphosa	KEPT
654	Arthropoda	Insecta	Lepidoptera	Geometridae	Venusia	KEPT
655	Arthropoda	Insecta	Lepidoptera	Geometridae	Victoria	KEPT
656	Arthropoda	Insecta	Lepidoptera	Geometridae	Xanthisthisa	KEPT
657	Arthropoda	Insecta	Lepidoptera	Geometridae	Xanthorhoe	KEPT
658	Arthropoda	Insecta	Lepidoptera	Geometridae	Xanthotype	KEPT
659	Arthropoda	Insecta	Lepidoptera	Geometridae	Xylopteryx	KEPT
660	Arthropoda	Insecta	Lepidoptera	Geometridae	Zamarada	KEPT
661	Arthropoda	Insecta	Lepidoptera	Geometridae	Zeuctoboarmia	KEPT
662	Arthropoda	Insecta	Lepidoptera	Hesperiidae	Acerbas	KEPT
663	Arthropoda	Insecta	Lepidoptera	Hesperiidae	Ancistroides	KEPT
664	Arthropoda	Insecta	Lepidoptera	Hesperiidae	Astictopterus	KEPT
665	Arthropoda	Insecta	Lepidoptera	Hesperiidae	Badamia	KEPT
666	Arthropoda	Insecta	Lepidoptera	Hesperiidae	Baoris	KEPT
667	Arthropoda	Insecta	Lepidoptera	Hesperiidae	Bibasis	KEPT
668	Arthropoda	Insecta	Lepidoptera	Hesperiidae	Borbo	KEPT
669	Arthropoda	Insecta	Lepidoptera	Hesperiidae	Caltoris	KEPT
670	Arthropoda	Insecta	Lepidoptera	Hesperiidae	Capila	KEPT
671	Arthropoda	Insecta	Lepidoptera	Hesperiidae	Carcharodus	KEPT
672	Arthropoda	Insecta	Lepidoptera	Hesperiidae	Carterocephalus	KEPT
673	Arthropoda	Insecta	Lepidoptera	Hesperiidae	Celaenorrhinus	KEPT
674	Arthropoda	Insecta	Lepidoptera	Hesperiidae	Choaspes	KEPT
675	Arthropoda	Insecta	Lepidoptera	Hesperiidae	Coeliades	KEPT
676	Arthropoda	Insecta	Lepidoptera	Hesperiidae	Darpa	KEPT
677	Arthropoda	Insecta	Lepidoptera	Hesperiidae	Eetion	KEPT
678	Arthropoda	Insecta	Lepidoptera	Hesperiidae	Erionota	KEPT
679	Arthropoda	Insecta	Lepidoptera	Hesperiidae	Erynnis	KEPT
680	Arthropoda	Insecta	Lepidoptera	Hesperiidae	Gangara	KEPT
681	Arthropoda	Insecta	Lepidoptera	Hesperiidae	Gegenes	KEPT
682	Arthropoda	Insecta	Lepidoptera	Hesperiidae	Halpe	KEPT
683	Arthropoda	Insecta	Lepidoptera	Hesperiidae	Hasora	KEPT
684	Arthropoda	Insecta	Lepidoptera	Hesperiidae	Hesperia	KEPT
685	Arthropoda	Insecta	Lepidoptera	Hesperiidae	Hidari	KEPT
686	Arthropoda	Insecta	Lepidoptera	Hesperiidae	Hyarotis	KEPT
687	Arthropoda	Insecta	Lepidoptera	Hesperiidae	Iambrix	KEPT
688	Arthropoda	Insecta	Lepidoptera	Hesperiidae	Isma	KEPT
689	Arthropoda	Insecta	Lepidoptera	Hesperiidae	Isoteinon	KEPT
690	Arthropoda	Insecta	Lepidoptera	Hesperiidae	Koruthaialos	KEPT
691	Arthropoda	Insecta	Lepidoptera	Hesperiidae	Lotongus	KEPT
692	Arthropoda	Insecta	Lepidoptera	Hesperiidae	Matapa	KEPT
693	Arthropoda	Insecta	Lepidoptera	Hesperiidae	Mooreana	KEPT
694	Arthropoda	Insecta	Lepidoptera	Hesperiidae	Notocrypta	KEPT
695	Arthropoda	Insecta	Lepidoptera	Hesperiidae	Ochlodes	KEPT
696	Arthropoda	Insecta	Lepidoptera	Hesperiidae	Odontoptilum	KEPT
697	Arthropoda	Insecta	Lepidoptera	Hesperiidae	Oerane	KEPT
698	Arthropoda	Insecta	Lepidoptera	Hesperiidae	Oriens	KEPT
699	Arthropoda	Insecta	Lepidoptera	Hesperiidae	Parnara	KEPT
700	Arthropoda	Insecta	Lepidoptera	Hesperiidae	Pelopidas	KEPT
701	Arthropoda	Insecta	Lepidoptera	Hesperiidae	Pemara	KEPT
702	Arthropoda	Insecta	Lepidoptera	Hesperiidae	Pintara	KEPT
703	Arthropoda	Insecta	Lepidoptera	Hesperiidae	Pirdana	KEPT
704	Arthropoda	Insecta	Lepidoptera	Hesperiidae	Plastingia	KEPT
705	Arthropoda	Insecta	Lepidoptera	Hesperiidae	Polytremis	KEPT
706	Arthropoda	Insecta	Lepidoptera	Hesperiidae	Potanthus	KEPT
707	Arthropoda	Insecta	Lepidoptera	Hesperiidae	Pseudocoladenia	KEPT
708	Arthropoda	Insecta	Lepidoptera	Hesperiidae	Pseudokerana	KEPT
709	Arthropoda	Insecta	Lepidoptera	Hesperiidae	Psolos	KEPT
710	Arthropoda	Insecta	Lepidoptera	Hesperiidae	Pyrgus	KEPT
711	Arthropoda	Insecta	Lepidoptera	Hesperiidae	Pyroneura	KEPT
712	Arthropoda	Insecta	Lepidoptera	Hesperiidae	Quedara	KEPT
713	Arthropoda	Insecta	Lepidoptera	Hesperiidae	Salanoemia	KEPT
714	Arthropoda	Insecta	Lepidoptera	Hesperiidae	Satarupa	KEPT
715	Arthropoda	Insecta	Lepidoptera	Hesperiidae	Spialia	KEPT
716	Arthropoda	Insecta	Lepidoptera	Hesperiidae	Suada	KEPT
717	Arthropoda	Insecta	Lepidoptera	Hesperiidae	Suastus	KEPT
718	Arthropoda	Insecta	Lepidoptera	Hesperiidae	Tagiades	KEPT
719	Arthropoda	Insecta	Lepidoptera	Hesperiidae	Taractrocera	KEPT
720	Arthropoda	Insecta	Lepidoptera	Hesperiidae	Telicota	KEPT
721	Arthropoda	Insecta	Lepidoptera	Hesperiidae	Thymelicus	KEPT
722	Arthropoda	Insecta	Lepidoptera	Hesperiidae	Udaspes	KEPT
723	Arthropoda	Insecta	Lepidoptera	Hesperiidae	Zela	KEPT
724	Arthropoda	Insecta	Lepidoptera	Hesperiidae	Zographetus	KEPT
725	Arthropoda	Insecta	Lepidoptera	Lycaenidae	Acytolepis	KEPT
726	Arthropoda	Insecta	Lepidoptera	Lycaenidae	Agrodiaetus	KEPT
727	Arthropoda	Insecta	Lepidoptera	Lycaenidae	Allotinus	KEPT
728	Arthropoda	Insecta	Lepidoptera	Lycaenidae	Ancema	KEPT
729	Arthropoda	Insecta	Lepidoptera	Lycaenidae	Anthene	KEPT
730	Arthropoda	Insecta	Lepidoptera	Lycaenidae	Apharitis	KEPT
731	Arthropoda	Insecta	Lepidoptera	Lycaenidae	Araotes	KEPT
732	Arthropoda	Insecta	Lepidoptera	Lycaenidae	Arawacus	KEPT
733	Arthropoda	Insecta	Lepidoptera	Lycaenidae	Arhopala	KEPT
734	Arthropoda	Insecta	Lepidoptera	Lycaenidae	Aricia	KEPT
735	Arthropoda	Insecta	Lepidoptera	Lycaenidae	Aurea	KEPT
736	Arthropoda	Insecta	Lepidoptera	Lycaenidae	Axiocerses	KEPT
737	Arthropoda	Insecta	Lepidoptera	Lycaenidae	Bullis	KEPT
738	Arthropoda	Insecta	Lepidoptera	Lycaenidae	Caleta	KEPT
739	Arthropoda	Insecta	Lepidoptera	Lycaenidae	Callophrys	KEPT
740	Arthropoda	Insecta	Lepidoptera	Lycaenidae	Castalius	KEPT
741	Arthropoda	Insecta	Lepidoptera	Lycaenidae	Catopyrops	KEPT
742	Arthropoda	Insecta	Lepidoptera	Lycaenidae	Celastrina	KEPT
743	Arthropoda	Insecta	Lepidoptera	Lycaenidae	Chilades	KEPT
744	Arthropoda	Insecta	Lepidoptera	Lycaenidae	Cupidesthes	KEPT
745	Arthropoda	Insecta	Lepidoptera	Lycaenidae	Cupido	KEPT
746	Arthropoda	Insecta	Lepidoptera	Lycaenidae	Curetis	KEPT
747	Arthropoda	Insecta	Lepidoptera	Lycaenidae	Cyaniris	KEPT
748	Arthropoda	Insecta	Lepidoptera	Lycaenidae	Deudorix	KEPT
749	Arthropoda	Insecta	Lepidoptera	Lycaenidae	Drupadia	KEPT
750	Arthropoda	Insecta	Lepidoptera	Lycaenidae	Electrostrymon	KEPT
751	Arthropoda	Insecta	Lepidoptera	Lycaenidae	Eliotia	KEPT
752	Arthropoda	Insecta	Lepidoptera	Lycaenidae	Euchrysops	KEPT
753	Arthropoda	Insecta	Lepidoptera	Lycaenidae	Eumedonia	KEPT
754	Arthropoda	Insecta	Lepidoptera	Lycaenidae	Flos	KEPT
755	Arthropoda	Insecta	Lepidoptera	Lycaenidae	Freyeria	KEPT
756	Arthropoda	Insecta	Lepidoptera	Lycaenidae	Glaucopsyche	KEPT
757	Arthropoda	Insecta	Lepidoptera	Lycaenidae	Heliophorus	KEPT
758	Arthropoda	Insecta	Lepidoptera	Lycaenidae	Hemiargus	KEPT
759	Arthropoda	Insecta	Lepidoptera	Lycaenidae	Hypolycaena	KEPT
760	Arthropoda	Insecta	Lepidoptera	Lycaenidae	Ionolyce	KEPT
761	Arthropoda	Insecta	Lepidoptera	Lycaenidae	Iraota	KEPT
762	Arthropoda	Insecta	Lepidoptera	Lycaenidae	Jacoona	KEPT
763	Arthropoda	Insecta	Lepidoptera	Lycaenidae	Jamides	KEPT
764	Arthropoda	Insecta	Lepidoptera	Lycaenidae	Lampides	KEPT
765	Arthropoda	Insecta	Lepidoptera	Lycaenidae	Leptotes	KEPT
766	Arthropoda	Insecta	Lepidoptera	Lycaenidae	Logania	KEPT
767	Arthropoda	Insecta	Lepidoptera	Lycaenidae	Loxura	KEPT
768	Arthropoda	Insecta	Lepidoptera	Lycaenidae	Lycaeides	KEPT
769	Arthropoda	Insecta	Lepidoptera	Lycaenidae	Lycaena	KEPT
770	Arthropoda	Insecta	Lepidoptera	Lycaenidae	Lycaenopsis	KEPT
771	Arthropoda	Insecta	Lepidoptera	Lycaenidae	Lysandra	KEPT
772	Arthropoda	Insecta	Lepidoptera	Lycaenidae	Maculinea	KEPT
773	Arthropoda	Insecta	Lepidoptera	Lycaenidae	Megisba	KEPT
774	Arthropoda	Insecta	Lepidoptera	Lycaenidae	Miletus	KEPT
775	Arthropoda	Insecta	Lepidoptera	Lycaenidae	Nacaduba	KEPT
776	Arthropoda	Insecta	Lepidoptera	Lycaenidae	Neopithecops	KEPT
777	Arthropoda	Insecta	Lepidoptera	Lycaenidae	Neozephyrus	KEPT
778	Arthropoda	Insecta	Lepidoptera	Lycaenidae	Nordmannia	KEPT
779	Arthropoda	Insecta	Lepidoptera	Lycaenidae	Panthiades	KEPT
780	Arthropoda	Insecta	Lepidoptera	Lycaenidae	Petrelaea	KEPT
781	Arthropoda	Insecta	Lepidoptera	Lycaenidae	Plebejus	KEPT
782	Arthropoda	Insecta	Lepidoptera	Lycaenidae	Polyommatus	KEPT
783	Arthropoda	Insecta	Lepidoptera	Lycaenidae	Poritia	KEPT
784	Arthropoda	Insecta	Lepidoptera	Lycaenidae	Pratapa	KEPT
785	Arthropoda	Insecta	Lepidoptera	Lycaenidae	Prosotas	KEPT
786	Arthropoda	Insecta	Lepidoptera	Lycaenidae	Pseudophilotes	KEPT
787	Arthropoda	Insecta	Lepidoptera	Lycaenidae	Pseudozizeeria	KEPT
788	Arthropoda	Insecta	Lepidoptera	Lycaenidae	Quercusia	KEPT
789	Arthropoda	Insecta	Lepidoptera	Lycaenidae	Rapala	KEPT
790	Arthropoda	Insecta	Lepidoptera	Lycaenidae	Ritra	KEPT
791	Arthropoda	Insecta	Lepidoptera	Lycaenidae	Satyrium	KEPT
792	Arthropoda	Insecta	Lepidoptera	Lycaenidae	Simiskina	KEPT
793	Arthropoda	Insecta	Lepidoptera	Lycaenidae	Sinthusa	KEPT
794	Arthropoda	Insecta	Lepidoptera	Lycaenidae	Sithon	KEPT
795	Arthropoda	Insecta	Lepidoptera	Lycaenidae	Spalgis	KEPT
796	Arthropoda	Insecta	Lepidoptera	Lycaenidae	Spindasis	KEPT
797	Arthropoda	Insecta	Lepidoptera	Lycaenidae	Surendra	KEPT
798	Arthropoda	Insecta	Lepidoptera	Lycaenidae	Tajuria	KEPT
799	Arthropoda	Insecta	Lepidoptera	Lycaenidae	Taraka	KEPT
800	Arthropoda	Insecta	Lepidoptera	Lycaenidae	Thamala	KEPT
801	Arthropoda	Insecta	Lepidoptera	Lycaenidae	Thecla	KEPT
802	Arthropoda	Insecta	Lepidoptera	Lycaenidae	Thermoniphas	KEPT
803	Arthropoda	Insecta	Lepidoptera	Lycaenidae	Thersamonia	KEPT
804	Arthropoda	Insecta	Lepidoptera	Lycaenidae	Tuttiola	KEPT
805	Arthropoda	Insecta	Lepidoptera	Lycaenidae	Udara	KEPT
806	Arthropoda	Insecta	Lepidoptera	Lycaenidae	Vacciniina	KEPT
807	Arthropoda	Insecta	Lepidoptera	Lycaenidae	Yasoda	KEPT
808	Arthropoda	Insecta	Lepidoptera	Lycaenidae	Zizeeria	KEPT
809	Arthropoda	Insecta	Lepidoptera	Noctuidae	Abagrotis	KEPT
810	Arthropoda	Insecta	Lepidoptera	Noctuidae	Abrostola	KEPT
811	Arthropoda	Insecta	Lepidoptera	Noctuidae	Acontia	KEPT
812	Arthropoda	Insecta	Lepidoptera	Noctuidae	Acronicta	KEPT
813	Arthropoda	Insecta	Lepidoptera	Noctuidae	Actinotia	KEPT
814	Arthropoda	Insecta	Lepidoptera	Noctuidae	Agriopodes	KEPT
815	Arthropoda	Insecta	Lepidoptera	Noctuidae	Agrochola	KEPT
816	Arthropoda	Insecta	Lepidoptera	Noctuidae	Agrotis	KEPT
817	Arthropoda	Insecta	Lepidoptera	Noctuidae	Aletia	KEPT
818	Arthropoda	Insecta	Lepidoptera	Noctuidae	Allagrapha	KEPT
819	Arthropoda	Insecta	Lepidoptera	Noctuidae	Allotria	KEPT
820	Arthropoda	Insecta	Lepidoptera	Noctuidae	Alypia	KEPT
821	Arthropoda	Insecta	Lepidoptera	Noctuidae	Amolita	KEPT
822	Arthropoda	Insecta	Lepidoptera	Noctuidae	Amphipoea	KEPT
823	Arthropoda	Insecta	Lepidoptera	Noctuidae	Amphipyra	KEPT
824	Arthropoda	Insecta	Lepidoptera	Noctuidae	Anagrapha	KEPT
825	Arthropoda	Insecta	Lepidoptera	Noctuidae	Anaplectoides	KEPT
826	Arthropoda	Insecta	Lepidoptera	Noctuidae	Anicla	KEPT
827	Arthropoda	Insecta	Lepidoptera	Noctuidae	Anorthodes	KEPT
828	Arthropoda	Insecta	Lepidoptera	Noctuidae	Anticarsia	KEPT
829	Arthropoda	Insecta	Lepidoptera	Noctuidae	Antitype	KEPT
830	Arthropoda	Insecta	Lepidoptera	Noctuidae	Apamea	KEPT
831	Arthropoda	Insecta	Lepidoptera	Noctuidae	Arugisa	KEPT
832	Arthropoda	Insecta	Lepidoptera	Noctuidae	Athetis	KEPT
833	Arthropoda	Insecta	Lepidoptera	Noctuidae	Autographa	KEPT
834	Arthropoda	Insecta	Lepidoptera	Noctuidae	Axylia	KEPT
835	Arthropoda	Insecta	Lepidoptera	Noctuidae	Azenia	KEPT
836	Arthropoda	Insecta	Lepidoptera	Noctuidae	Balsa	KEPT
837	Arthropoda	Insecta	Lepidoptera	Noctuidae	Basilodes	KEPT
838	Arthropoda	Insecta	Lepidoptera	Noctuidae	Blepharita	KEPT
839	Arthropoda	Insecta	Lepidoptera	Noctuidae	Bleptina	KEPT
840	Arthropoda	Insecta	Lepidoptera	Noctuidae	Bomolocha	KEPT
841	Arthropoda	Insecta	Lepidoptera	Noctuidae	Caenurgina	KEPT
842	Arthropoda	Insecta	Lepidoptera	Noctuidae	Callopistria	KEPT
843	Arthropoda	Insecta	Lepidoptera	Noctuidae	Catabena	KEPT
844	Arthropoda	Insecta	Lepidoptera	Noctuidae	Catocala	KEPT
845	Arthropoda	Insecta	Lepidoptera	Noctuidae	Celaena	KEPT
846	Arthropoda	Insecta	Lepidoptera	Noctuidae	Celiptera	KEPT
847	Arthropoda	Insecta	Lepidoptera	Noctuidae	Cerapteryx	KEPT
848	Arthropoda	Insecta	Lepidoptera	Noctuidae	Cerastis	KEPT
849	Arthropoda	Insecta	Lepidoptera	Noctuidae	Cerma	KEPT
850	Arthropoda	Insecta	Lepidoptera	Noctuidae	Charanyca	KEPT
851	Arthropoda	Insecta	Lepidoptera	Noctuidae	Chersotis	KEPT
852	Arthropoda	Insecta	Lepidoptera	Noctuidae	Chrysodeixis	KEPT
853	Arthropoda	Insecta	Lepidoptera	Noctuidae	Chytolita	KEPT
854	Arthropoda	Insecta	Lepidoptera	Noctuidae	Chytonix	KEPT
855	Arthropoda	Insecta	Lepidoptera	Noctuidae	Cirrhophanus	KEPT
856	Arthropoda	Insecta	Lepidoptera	Noctuidae	Colobochyla	KEPT
857	Arthropoda	Insecta	Lepidoptera	Noctuidae	Condica	KEPT
858	Arthropoda	Insecta	Lepidoptera	Noctuidae	Conistra	KEPT
859	Arthropoda	Insecta	Lepidoptera	Noctuidae	Cosmia	KEPT
860	Arthropoda	Insecta	Lepidoptera	Noctuidae	Crambodes	KEPT
861	Arthropoda	Insecta	Lepidoptera	Noctuidae	Cucullia	KEPT
862	Arthropoda	Insecta	Lepidoptera	Noctuidae	Diachrysia	KEPT
863	Arthropoda	Insecta	Lepidoptera	Noctuidae	Diarsia	KEPT
864	Arthropoda	Insecta	Lepidoptera	Noctuidae	Drasteria	KEPT
865	Arthropoda	Insecta	Lepidoptera	Noctuidae	Dypterygia	KEPT
866	Arthropoda	Insecta	Lepidoptera	Noctuidae	Egira	KEPT
867	Arthropoda	Insecta	Lepidoptera	Noctuidae	Elaphria	KEPT
868	Arthropoda	Insecta	Lepidoptera	Noctuidae	Enargia	KEPT
869	Arthropoda	Insecta	Lepidoptera	Noctuidae	Eosphoropteryx	KEPT
870	Arthropoda	Insecta	Lepidoptera	Noctuidae	Euchalcia	KEPT
871	Arthropoda	Insecta	Lepidoptera	Noctuidae	Euclidia	KEPT
872	Arthropoda	Insecta	Lepidoptera	Noctuidae	Eudryas	KEPT
873	Arthropoda	Insecta	Lepidoptera	Noctuidae	Eugraphe	KEPT
874	Arthropoda	Insecta	Lepidoptera	Noctuidae	Euparthenos	KEPT
875	Arthropoda	Insecta	Lepidoptera	Noctuidae	Euplexia	KEPT
876	Arthropoda	Insecta	Lepidoptera	Noctuidae	Eupsilia	KEPT
877	Arthropoda	Insecta	Lepidoptera	Noctuidae	Eurois	KEPT
878	Arthropoda	Insecta	Lepidoptera	Noctuidae	Euxoa	KEPT
879	Arthropoda	Insecta	Lepidoptera	Noctuidae	Faronta	KEPT
880	Arthropoda	Insecta	Lepidoptera	Noctuidae	Feltia	KEPT
881	Arthropoda	Insecta	Lepidoptera	Noctuidae	Gabara	KEPT
882	Arthropoda	Insecta	Lepidoptera	Noctuidae	Galgula	KEPT
883	Arthropoda	Insecta	Lepidoptera	Noctuidae	Gortyna	KEPT
884	Arthropoda	Insecta	Lepidoptera	Noctuidae	Graphania	KEPT
885	Arthropoda	Insecta	Lepidoptera	Noctuidae	Graphiphora	KEPT
886	Arthropoda	Insecta	Lepidoptera	Noctuidae	Hada	KEPT
887	Arthropoda	Insecta	Lepidoptera	Noctuidae	Hadena	KEPT
888	Arthropoda	Insecta	Lepidoptera	Noctuidae	Hadula	KEPT
889	Arthropoda	Insecta	Lepidoptera	Noctuidae	Hecatera	KEPT
890	Arthropoda	Insecta	Lepidoptera	Noctuidae	Helicoverpa	KEPT
891	Arthropoda	Insecta	Lepidoptera	Noctuidae	Heliophobus	KEPT
892	Arthropoda	Insecta	Lepidoptera	Noctuidae	Herminia	KEPT
893	Arthropoda	Insecta	Lepidoptera	Noctuidae	Homophoberia	KEPT
894	Arthropoda	Insecta	Lepidoptera	Noctuidae	Hoplodrina	KEPT
895	Arthropoda	Insecta	Lepidoptera	Noctuidae	Hypena	KEPT
896	Arthropoda	Insecta	Lepidoptera	Noctuidae	Hypenodes	KEPT
897	Arthropoda	Insecta	Lepidoptera	Noctuidae	Hyperstrotia	KEPT
898	Arthropoda	Insecta	Lepidoptera	Noctuidae	Hyppa	KEPT
899	Arthropoda	Insecta	Lepidoptera	Noctuidae	Ichneutica	KEPT
900	Arthropoda	Insecta	Lepidoptera	Noctuidae	Ipimorpha	KEPT
901	Arthropoda	Insecta	Lepidoptera	Noctuidae	Isogona	KEPT
902	Arthropoda	Insecta	Lepidoptera	Noctuidae	Lacanobia	KEPT
903	Arthropoda	Insecta	Lepidoptera	Noctuidae	Lacinipolia	KEPT
904	Arthropoda	Insecta	Lepidoptera	Noctuidae	Lascoria	KEPT
905	Arthropoda	Insecta	Lepidoptera	Noctuidae	Lasionycta	KEPT
906	Arthropoda	Insecta	Lepidoptera	Noctuidae	Laspeyria	KEPT
907	Arthropoda	Insecta	Lepidoptera	Noctuidae	Lathosea	KEPT
908	Arthropoda	Insecta	Lepidoptera	Noctuidae	Lesmone	KEPT
909	Arthropoda	Insecta	Lepidoptera	Noctuidae	Leucania	KEPT
910	Arthropoda	Insecta	Lepidoptera	Noctuidae	Leuconycta	KEPT
911	Arthropoda	Insecta	Lepidoptera	Noctuidae	Lithacodia	KEPT
912	Arthropoda	Insecta	Lepidoptera	Noctuidae	Lithomoia	KEPT
913	Arthropoda	Insecta	Lepidoptera	Noctuidae	Lithophane	KEPT
914	Arthropoda	Insecta	Lepidoptera	Noctuidae	Luperina	KEPT
915	Arthropoda	Insecta	Lepidoptera	Noctuidae	Lycophotia	KEPT
916	Arthropoda	Insecta	Lepidoptera	Noctuidae	Lygephila	KEPT
917	Arthropoda	Insecta	Lepidoptera	Noctuidae	Macdunnoughia	KEPT
918	Arthropoda	Insecta	Lepidoptera	Noctuidae	Mamestra	KEPT
919	Arthropoda	Insecta	Lepidoptera	Noctuidae	Marimatha	KEPT
920	Arthropoda	Insecta	Lepidoptera	Noctuidae	Matigramma	KEPT
921	Arthropoda	Insecta	Lepidoptera	Noctuidae	Melanchra	KEPT
922	Arthropoda	Insecta	Lepidoptera	Noctuidae	Melipotis	KEPT
923	Arthropoda	Insecta	Lepidoptera	Noctuidae	Meropleon	KEPT
924	Arthropoda	Insecta	Lepidoptera	Noctuidae	Mesapamea	KEPT
925	Arthropoda	Insecta	Lepidoptera	Noctuidae	Metalectra	KEPT
926	Arthropoda	Insecta	Lepidoptera	Noctuidae	Minucia	KEPT
927	Arthropoda	Insecta	Lepidoptera	Noctuidae	Mythimna	KEPT
928	Arthropoda	Insecta	Lepidoptera	Noctuidae	Nephelodes	KEPT
929	Arthropoda	Insecta	Lepidoptera	Noctuidae	Nigetia	KEPT
930	Arthropoda	Insecta	Lepidoptera	Noctuidae	Noctua	KEPT
931	Arthropoda	Insecta	Lepidoptera	Noctuidae	Ochropleura	KEPT
932	Arthropoda	Insecta	Lepidoptera	Noctuidae	Ogdoconta	KEPT
933	Arthropoda	Insecta	Lepidoptera	Noctuidae	Oligia	KEPT
934	Arthropoda	Insecta	Lepidoptera	Noctuidae	Orthodes	KEPT
935	Arthropoda	Insecta	Lepidoptera	Noctuidae	Orthosia	KEPT
936	Arthropoda	Insecta	Lepidoptera	Noctuidae	Paectes	KEPT
937	Arthropoda	Insecta	Lepidoptera	Noctuidae	Palthis	KEPT
938	Arthropoda	Insecta	Lepidoptera	Noctuidae	Panemeria	KEPT
939	Arthropoda	Insecta	Lepidoptera	Noctuidae	Pangrapta	KEPT
940	Arthropoda	Insecta	Lepidoptera	Noctuidae	Panopoda	KEPT
941	Arthropoda	Insecta	Lepidoptera	Noctuidae	Papaipema	KEPT
942	Arthropoda	Insecta	Lepidoptera	Noctuidae	Papestra	KEPT
943	Arthropoda	Insecta	Lepidoptera	Noctuidae	Paradiarsia	KEPT
944	Arthropoda	Insecta	Lepidoptera	Noctuidae	Paradrina	KEPT
945	Arthropoda	Insecta	Lepidoptera	Noctuidae	Parallelia	KEPT
946	Arthropoda	Insecta	Lepidoptera	Noctuidae	Pechipogo	KEPT
947	Arthropoda	Insecta	Lepidoptera	Noctuidae	Peridroma	KEPT
948	Arthropoda	Insecta	Lepidoptera	Noctuidae	Perigea	KEPT
949	Arthropoda	Insecta	Lepidoptera	Noctuidae	Persectania	KEPT
950	Arthropoda	Insecta	Lepidoptera	Noctuidae	Phalaenostola	KEPT
951	Arthropoda	Insecta	Lepidoptera	Noctuidae	Phlogophora	KEPT
952	Arthropoda	Insecta	Lepidoptera	Noctuidae	Phosphila	KEPT
953	Arthropoda	Insecta	Lepidoptera	Noctuidae	Photedes	KEPT
954	Arthropoda	Insecta	Lepidoptera	Noctuidae	Phyprosopus	KEPT
955	Arthropoda	Insecta	Lepidoptera	Noctuidae	Phytometra	KEPT
956	Arthropoda	Insecta	Lepidoptera	Noctuidae	Plagiomimicus	KEPT
957	Arthropoda	Insecta	Lepidoptera	Noctuidae	Plathypena	KEPT
958	Arthropoda	Insecta	Lepidoptera	Noctuidae	Platysenta	KEPT
959	Arthropoda	Insecta	Lepidoptera	Noctuidae	Plusia	KEPT
960	Arthropoda	Insecta	Lepidoptera	Noctuidae	Plusiodonta	KEPT
961	Arthropoda	Insecta	Lepidoptera	Noctuidae	Polia	KEPT
962	Arthropoda	Insecta	Lepidoptera	Noctuidae	Polygrammate	KEPT
963	Arthropoda	Insecta	Lepidoptera	Noctuidae	Polypogon	KEPT
964	Arthropoda	Insecta	Lepidoptera	Noctuidae	Proteuxoa	KEPT
965	Arthropoda	Insecta	Lepidoptera	Noctuidae	Protolampra	KEPT
966	Arthropoda	Insecta	Lepidoptera	Noctuidae	Pseudaletia	KEPT
967	Arthropoda	Insecta	Lepidoptera	Noctuidae	Pseudeustrotia	KEPT
968	Arthropoda	Insecta	Lepidoptera	Noctuidae	Pseudohermonassa	KEPT
969	Arthropoda	Insecta	Lepidoptera	Noctuidae	Pseudorthodes	KEPT
970	Arthropoda	Insecta	Lepidoptera	Noctuidae	Rachiplusia	KEPT
971	Arthropoda	Insecta	Lepidoptera	Noctuidae	Raphia	KEPT
972	Arthropoda	Insecta	Lepidoptera	Noctuidae	Renia	KEPT
973	Arthropoda	Insecta	Lepidoptera	Noctuidae	Richia	KEPT
974	Arthropoda	Insecta	Lepidoptera	Noctuidae	Rivula	KEPT
975	Arthropoda	Insecta	Lepidoptera	Noctuidae	Rusina	KEPT
976	Arthropoda	Insecta	Lepidoptera	Noctuidae	Schrankia	KEPT
977	Arthropoda	Insecta	Lepidoptera	Noctuidae	Scolecocampa	KEPT
978	Arthropoda	Insecta	Lepidoptera	Noctuidae	Simyra	KEPT
979	Arthropoda	Insecta	Lepidoptera	Noctuidae	Spargaloma	KEPT
980	Arthropoda	Insecta	Lepidoptera	Noctuidae	Sphingomorpha	KEPT
981	Arthropoda	Insecta	Lepidoptera	Noctuidae	Spiloloma	KEPT
982	Arthropoda	Insecta	Lepidoptera	Noctuidae	Spodoptera	KEPT
983	Arthropoda	Insecta	Lepidoptera	Noctuidae	Spragueia	KEPT
984	Arthropoda	Insecta	Lepidoptera	Noctuidae	Standfussiana	KEPT
985	Arthropoda	Insecta	Lepidoptera	Noctuidae	Stibadium	KEPT
986	Arthropoda	Insecta	Lepidoptera	Noctuidae	Stilbia	KEPT
987	Arthropoda	Insecta	Lepidoptera	Noctuidae	Stiria	KEPT
988	Arthropoda	Insecta	Lepidoptera	Noctuidae	Sympistis	KEPT
989	Arthropoda	Insecta	Lepidoptera	Noctuidae	Syngrapha	KEPT
990	Arthropoda	Insecta	Lepidoptera	Noctuidae	Tarachidia	KEPT
991	Arthropoda	Insecta	Lepidoptera	Noctuidae	Tetanolita	KEPT
992	Arthropoda	Insecta	Lepidoptera	Noctuidae	Tholera	KEPT
993	Arthropoda	Insecta	Lepidoptera	Noctuidae	Trachea	KEPT
994	Arthropoda	Insecta	Lepidoptera	Noctuidae	Tricholita	KEPT
995	Arthropoda	Insecta	Lepidoptera	Noctuidae	Trichordestra	KEPT
996	Arthropoda	Insecta	Lepidoptera	Noctuidae	Xestia	KEPT
997	Arthropoda	Insecta	Lepidoptera	Noctuidae	Xylena	KEPT
998	Arthropoda	Insecta	Lepidoptera	Noctuidae	Zale	KEPT
999	Arthropoda	Insecta	Lepidoptera	Nymphalidae	Acraea	KEPT
1000	Arthropoda	Insecta	Lepidoptera	Nymphalidae	Actinote	KEPT
1001	Arthropoda	Insecta	Lepidoptera	Nymphalidae	Aemona	KEPT
1002	Arthropoda	Insecta	Lepidoptera	Nymphalidae	Aglais	KEPT
1003	Arthropoda	Insecta	Lepidoptera	Nymphalidae	Agraulis	KEPT
1004	Arthropoda	Insecta	Lepidoptera	Nymphalidae	Agrias	KEPT
1005	Arthropoda	Insecta	Lepidoptera	Nymphalidae	Amathusia	KEPT
1006	Arthropoda	Insecta	Lepidoptera	Nymphalidae	Amathuxidia	KEPT
1007	Arthropoda	Insecta	Lepidoptera	Nymphalidae	Amauris	KEPT
1008	Arthropoda	Insecta	Lepidoptera	Nymphalidae	Amnosia	KEPT
1009	Arthropoda	Insecta	Lepidoptera	Nymphalidae	Amphidecta	KEPT
1010	Arthropoda	Insecta	Lepidoptera	Nymphalidae	Anartia	KEPT
1011	Arthropoda	Insecta	Lepidoptera	Nymphalidae	Antanartia	KEPT
1012	Arthropoda	Insecta	Lepidoptera	Nymphalidae	Anthanassa	KEPT
1013	Arthropoda	Insecta	Lepidoptera	Nymphalidae	Apatura	REMOVED
1014	Arthropoda	Insecta	Lepidoptera	Nymphalidae	Aphantopus	KEPT
1015	Arthropoda	Insecta	Lepidoptera	Nymphalidae	Araschnia	KEPT
1016	Arthropoda	Insecta	Lepidoptera	Nymphalidae	Arethusana	KEPT
1017	Arthropoda	Insecta	Lepidoptera	Nymphalidae	Argynnis	KEPT
1018	Arthropoda	Insecta	Lepidoptera	Nymphalidae	Argyreus	KEPT
1019	Arthropoda	Insecta	Lepidoptera	Nymphalidae	Argyronome	KEPT
1020	Arthropoda	Insecta	Lepidoptera	Nymphalidae	Argyrophenga	KEPT
1021	Arthropoda	Insecta	Lepidoptera	Nymphalidae	Ariadne	KEPT
1022	Arthropoda	Insecta	Lepidoptera	Nymphalidae	Aterica	KEPT
1023	Arthropoda	Insecta	Lepidoptera	Nymphalidae	Baeotus	KEPT
1024	Arthropoda	Insecta	Lepidoptera	Nymphalidae	Bebearia	KEPT
1025	Arthropoda	Insecta	Lepidoptera	Nymphalidae	Bia	KEPT
1026	Arthropoda	Insecta	Lepidoptera	Nymphalidae	Biblis	KEPT
1027	Arthropoda	Insecta	Lepidoptera	Nymphalidae	Bicyclus	KEPT
1028	Arthropoda	Insecta	Lepidoptera	Nymphalidae	Bletogona	KEPT
1029	Arthropoda	Insecta	Lepidoptera	Nymphalidae	Boloria	KEPT
1030	Arthropoda	Insecta	Lepidoptera	Nymphalidae	Brenthis	KEPT
1031	Arthropoda	Insecta	Lepidoptera	Nymphalidae	Byblia	KEPT
1032	Arthropoda	Insecta	Lepidoptera	Nymphalidae	Caeruleuptychia	KEPT
1033	Arthropoda	Insecta	Lepidoptera	Nymphalidae	Caligo	KEPT
1034	Arthropoda	Insecta	Lepidoptera	Nymphalidae	Castilia	KEPT
1035	Arthropoda	Insecta	Lepidoptera	Nymphalidae	Catacroptera	KEPT
1036	Arthropoda	Insecta	Lepidoptera	Nymphalidae	Catagramma	KEPT
1037	Arthropoda	Insecta	Lepidoptera	Nymphalidae	Catoblepia	KEPT
1038	Arthropoda	Insecta	Lepidoptera	Nymphalidae	Catonephele	KEPT
1039	Arthropoda	Insecta	Lepidoptera	Nymphalidae	Catuna	KEPT
1040	Arthropoda	Insecta	Lepidoptera	Nymphalidae	Cepheuptychia	KEPT
1041	Arthropoda	Insecta	Lepidoptera	Nymphalidae	Cethosia	KEPT
1042	Arthropoda	Insecta	Lepidoptera	Nymphalidae	Charaxes	KEPT
1043	Arthropoda	Insecta	Lepidoptera	Nymphalidae	Chersonesia	KEPT
1044	Arthropoda	Insecta	Lepidoptera	Nymphalidae	Chloreuptychia	KEPT
1045	Arthropoda	Insecta	Lepidoptera	Nymphalidae	Chlosyne	KEPT
1046	Arthropoda	Insecta	Lepidoptera	Nymphalidae	Cirrochroa	KEPT
1047	Arthropoda	Insecta	Lepidoptera	Nymphalidae	Cithaerias	KEPT
1048	Arthropoda	Insecta	Lepidoptera	Nymphalidae	Clossiana	KEPT
1049	Arthropoda	Insecta	Lepidoptera	Nymphalidae	Coelites	KEPT
1050	Arthropoda	Insecta	Lepidoptera	Nymphalidae	Coenonympha	KEPT
1051	Arthropoda	Insecta	Lepidoptera	Nymphalidae	Colobura	KEPT
1052	Arthropoda	Insecta	Lepidoptera	Nymphalidae	Consul	KEPT
1053	Arthropoda	Insecta	Lepidoptera	Nymphalidae	Cupha	KEPT
1054	Arthropoda	Insecta	Lepidoptera	Nymphalidae	Cymothoe	KEPT
1055	Arthropoda	Insecta	Lepidoptera	Nymphalidae	Cynthia	KEPT
1056	Arthropoda	Insecta	Lepidoptera	Nymphalidae	Cyrestis	KEPT
1057	Arthropoda	Insecta	Lepidoptera	Nymphalidae	Danaus	KEPT
1058	Arthropoda	Insecta	Lepidoptera	Nymphalidae	Dasyophthalma	KEPT
1059	Arthropoda	Insecta	Lepidoptera	Nymphalidae	Diaethria	KEPT
1060	Arthropoda	Insecta	Lepidoptera	Nymphalidae	Dichorragia	KEPT
1061	Arthropoda	Insecta	Lepidoptera	Nymphalidae	Dircenna	KEPT
1062	Arthropoda	Insecta	Lepidoptera	Nymphalidae	Discophora	KEPT
1063	Arthropoda	Insecta	Lepidoptera	Nymphalidae	Dryadula	KEPT
1064	Arthropoda	Insecta	Lepidoptera	Nymphalidae	Dryas	KEPT
1065	Arthropoda	Insecta	Lepidoptera	Nymphalidae	Dulcedo	KEPT
1066	Arthropoda	Insecta	Lepidoptera	Nymphalidae	Dynamine	KEPT
1067	Arthropoda	Insecta	Lepidoptera	Nymphalidae	Ectima	KEPT
1068	Arthropoda	Insecta	Lepidoptera	Nymphalidae	Elymnias	KEPT
1069	Arthropoda	Insecta	Lepidoptera	Nymphalidae	Elymniopsis	KEPT
1070	Arthropoda	Insecta	Lepidoptera	Nymphalidae	Enispe	KEPT
1071	Arthropoda	Insecta	Lepidoptera	Nymphalidae	Epiphile	KEPT
1072	Arthropoda	Insecta	Lepidoptera	Nymphalidae	Erebia	KEPT
1073	Arthropoda	Insecta	Lepidoptera	Nymphalidae	Erichthodes	KEPT
1074	Arthropoda	Insecta	Lepidoptera	Nymphalidae	Erites	KEPT
1075	Arthropoda	Insecta	Lepidoptera	Nymphalidae	Eryphanis	KEPT
1076	Arthropoda	Insecta	Lepidoptera	Nymphalidae	Eteona	KEPT
1077	Arthropoda	Insecta	Lepidoptera	Nymphalidae	Ethope	KEPT
1078	Arthropoda	Insecta	Lepidoptera	Nymphalidae	Eueides	KEPT
1079	Arthropoda	Insecta	Lepidoptera	Nymphalidae	Eulaceura	KEPT
1080	Arthropoda	Insecta	Lepidoptera	Nymphalidae	Eunica	KEPT
1081	Arthropoda	Insecta	Lepidoptera	Nymphalidae	Euphaedra	KEPT
1082	Arthropoda	Insecta	Lepidoptera	Nymphalidae	Euphydryas	KEPT
1083	Arthropoda	Insecta	Lepidoptera	Nymphalidae	Euploea	KEPT
1084	Arthropoda	Insecta	Lepidoptera	Nymphalidae	Euptoieta	KEPT
1085	Arthropoda	Insecta	Lepidoptera	Nymphalidae	Euptychia	KEPT
1086	Arthropoda	Insecta	Lepidoptera	Nymphalidae	Euptychoides	KEPT
1087	Arthropoda	Insecta	Lepidoptera	Nymphalidae	Euriphene	KEPT
1088	Arthropoda	Insecta	Lepidoptera	Nymphalidae	Euripus	KEPT
1089	Arthropoda	Insecta	Lepidoptera	Nymphalidae	Euryphura	KEPT
1090	Arthropoda	Insecta	Lepidoptera	Nymphalidae	Eurytela	KEPT
1091	Arthropoda	Insecta	Lepidoptera	Nymphalidae	Euthalia	KEPT
1092	Arthropoda	Insecta	Lepidoptera	Nymphalidae	Euxanthe	KEPT
1093	Arthropoda	Insecta	Lepidoptera	Nymphalidae	Fabriciana	KEPT
1094	Arthropoda	Insecta	Lepidoptera	Nymphalidae	Faunis	KEPT
1095	Arthropoda	Insecta	Lepidoptera	Nymphalidae	Fountainea	KEPT
1096	Arthropoda	Insecta	Lepidoptera	Nymphalidae	Gnophodes	KEPT
1097	Arthropoda	Insecta	Lepidoptera	Nymphalidae	Godyris	KEPT
1098	Arthropoda	Insecta	Lepidoptera	Nymphalidae	Greta	KEPT
1099	Arthropoda	Insecta	Lepidoptera	Nymphalidae	Hallelesis	KEPT
1100	Arthropoda	Insecta	Lepidoptera	Nymphalidae	Hamadryas	KEPT
1101	Arthropoda	Insecta	Lepidoptera	Nymphalidae	Hamanumida	KEPT
1102	Arthropoda	Insecta	Lepidoptera	Nymphalidae	Heliconius	KEPT
1103	Arthropoda	Insecta	Lepidoptera	Nymphalidae	Henotesia	KEPT
1104	Arthropoda	Insecta	Lepidoptera	Nymphalidae	Hermeuptychia	KEPT
1105	Arthropoda	Insecta	Lepidoptera	Nymphalidae	Hestina	KEPT
1106	Arthropoda	Insecta	Lepidoptera	Nymphalidae	Heteropsis	KEPT
1107	Arthropoda	Insecta	Lepidoptera	Nymphalidae	Hipparchia	KEPT
1108	Arthropoda	Insecta	Lepidoptera	Nymphalidae	Historis	KEPT
1109	Arthropoda	Insecta	Lepidoptera	Nymphalidae	Hyalyris	KEPT
1110	Arthropoda	Insecta	Lepidoptera	Nymphalidae	Hypna	KEPT
1111	Arthropoda	Insecta	Lepidoptera	Nymphalidae	Hypolimnas	KEPT
1112	Arthropoda	Insecta	Lepidoptera	Nymphalidae	Hyponephele	KEPT
1113	Arthropoda	Insecta	Lepidoptera	Nymphalidae	Hypothyris	KEPT
1114	Arthropoda	Insecta	Lepidoptera	Nymphalidae	Idea	KEPT
1115	Arthropoda	Insecta	Lepidoptera	Nymphalidae	Ideopsis	KEPT
1116	Arthropoda	Insecta	Lepidoptera	Nymphalidae	Issoria	KEPT
1117	Arthropoda	Insecta	Lepidoptera	Nymphalidae	Junonia	KEPT
1118	Arthropoda	Insecta	Lepidoptera	Nymphalidae	Kallima	KEPT
1119	Arthropoda	Insecta	Lepidoptera	Nymphalidae	Lachnoptera	KEPT
1120	Arthropoda	Insecta	Lepidoptera	Nymphalidae	Laringa	KEPT
1121	Arthropoda	Insecta	Lepidoptera	Nymphalidae	Lasippa	KEPT
1122	Arthropoda	Insecta	Lepidoptera	Nymphalidae	Lebadea	KEPT
1123	Arthropoda	Insecta	Lepidoptera	Nymphalidae	Lethe	KEPT
1124	Arthropoda	Insecta	Lepidoptera	Nymphalidae	Libythea	KEPT
1125	Arthropoda	Insecta	Lepidoptera	Nymphalidae	Limenitis	KEPT
1126	Arthropoda	Insecta	Lepidoptera	Nymphalidae	Magneuptychia	KEPT
1127	Arthropoda	Insecta	Lepidoptera	Nymphalidae	Manataria	KEPT
1128	Arthropoda	Insecta	Lepidoptera	Nymphalidae	Mandarinia	KEPT
1129	Arthropoda	Insecta	Lepidoptera	Nymphalidae	Maniola	KEPT
1130	Arthropoda	Insecta	Lepidoptera	Nymphalidae	Marpesia	KEPT
1131	Arthropoda	Insecta	Lepidoptera	Nymphalidae	Mechanitis	KEPT
1132	Arthropoda	Insecta	Lepidoptera	Nymphalidae	Megeuptychia	KEPT
1133	Arthropoda	Insecta	Lepidoptera	Nymphalidae	Melanargia	KEPT
1134	Arthropoda	Insecta	Lepidoptera	Nymphalidae	Melanitis	KEPT
1135	Arthropoda	Insecta	Lepidoptera	Nymphalidae	Melinaea	KEPT
1136	Arthropoda	Insecta	Lepidoptera	Nymphalidae	Melitaea	KEPT
1137	Arthropoda	Insecta	Lepidoptera	Nymphalidae	Mellicta	KEPT
1138	Arthropoda	Insecta	Lepidoptera	Nymphalidae	Memphis	KEPT
1139	Arthropoda	Insecta	Lepidoptera	Nymphalidae	Mesoacidalia	KEPT
1140	Arthropoda	Insecta	Lepidoptera	Nymphalidae	Mestra	KEPT
1141	Arthropoda	Insecta	Lepidoptera	Nymphalidae	Moneuptychia	KEPT
1142	Arthropoda	Insecta	Lepidoptera	Nymphalidae	Morpho	KEPT
1143	Arthropoda	Insecta	Lepidoptera	Nymphalidae	Mycalesis	KEPT
1144	Arthropoda	Insecta	Lepidoptera	Nymphalidae	Myscelia	KEPT
1145	Arthropoda	Insecta	Lepidoptera	Nymphalidae	Napeogenes	KEPT
1146	Arthropoda	Insecta	Lepidoptera	Nymphalidae	Narope	KEPT
1147	Arthropoda	Insecta	Lepidoptera	Nymphalidae	Neope	KEPT
1148	Arthropoda	Insecta	Lepidoptera	Nymphalidae	Neorina	KEPT
1149	Arthropoda	Insecta	Lepidoptera	Nymphalidae	Neptis	KEPT
1150	Arthropoda	Insecta	Lepidoptera	Nymphalidae	Nessaea	KEPT
1151	Arthropoda	Insecta	Lepidoptera	Nymphalidae	Neurosigma	KEPT
1152	Arthropoda	Insecta	Lepidoptera	Nymphalidae	Nica	KEPT
1153	Arthropoda	Insecta	Lepidoptera	Nymphalidae	Nymphalis	KEPT
1154	Arthropoda	Insecta	Lepidoptera	Nymphalidae	Oleria	KEPT
1155	Arthropoda	Insecta	Lepidoptera	Nymphalidae	Opoptera	KEPT
1156	Arthropoda	Insecta	Lepidoptera	Nymphalidae	Opsiphanes	KEPT
1157	Arthropoda	Insecta	Lepidoptera	Nymphalidae	Orsotriaena	KEPT
1158	Arthropoda	Insecta	Lepidoptera	Nymphalidae	Palla	KEPT
1159	Arthropoda	Insecta	Lepidoptera	Nymphalidae	Panacea	KEPT
1160	Arthropoda	Insecta	Lepidoptera	Nymphalidae	Pandita	KEPT
1161	Arthropoda	Insecta	Lepidoptera	Nymphalidae	Pantoporia	KEPT
1162	Arthropoda	Insecta	Lepidoptera	Nymphalidae	Parantica	KEPT
1163	Arthropoda	Insecta	Lepidoptera	Nymphalidae	Pararge	KEPT
1164	Arthropoda	Insecta	Lepidoptera	Nymphalidae	Pareuptychia	KEPT
1165	Arthropoda	Insecta	Lepidoptera	Nymphalidae	Parthenos	KEPT
1166	Arthropoda	Insecta	Lepidoptera	Nymphalidae	Paryphthimoides	KEPT
1167	Arthropoda	Insecta	Lepidoptera	Nymphalidae	Paulogramma	KEPT
1168	Arthropoda	Insecta	Lepidoptera	Nymphalidae	Penthema	KEPT
1169	Arthropoda	Insecta	Lepidoptera	Nymphalidae	Phaedyma	KEPT
1170	Arthropoda	Insecta	Lepidoptera	Nymphalidae	Phalanta	KEPT
1171	Arthropoda	Insecta	Lepidoptera	Nymphalidae	Pierella	KEPT
1172	Arthropoda	Insecta	Lepidoptera	Nymphalidae	Polygonia	KEPT
1173	Arthropoda	Insecta	Lepidoptera	Nymphalidae	Polygrapha	KEPT
1174	Arthropoda	Insecta	Lepidoptera	Nymphalidae	Polyura	KEPT
1175	Arthropoda	Insecta	Lepidoptera	Nymphalidae	Posttaygetis	KEPT
1176	Arthropoda	Insecta	Lepidoptera	Nymphalidae	Praepedaliodes	KEPT
1177	Arthropoda	Insecta	Lepidoptera	Nymphalidae	Precis	KEPT
1178	Arthropoda	Insecta	Lepidoptera	Nymphalidae	Prepona	KEPT
1179	Arthropoda	Insecta	Lepidoptera	Nymphalidae	Prothoe	KEPT
1180	Arthropoda	Insecta	Lepidoptera	Nymphalidae	Pseudacraea	KEPT
1181	Arthropoda	Insecta	Lepidoptera	Nymphalidae	Pseudathyma	KEPT
1182	Arthropoda	Insecta	Lepidoptera	Nymphalidae	Pseudergolis	KEPT
1183	Arthropoda	Insecta	Lepidoptera	Nymphalidae	Pseudodebis	KEPT
1184	Arthropoda	Insecta	Lepidoptera	Nymphalidae	Pyronia	KEPT
1185	Arthropoda	Insecta	Lepidoptera	Nymphalidae	Ragadia	KEPT
1186	Arthropoda	Insecta	Lepidoptera	Nymphalidae	Rhinopalpa	KEPT
1187	Arthropoda	Insecta	Lepidoptera	Nymphalidae	Salamis	KEPT
1188	Arthropoda	Insecta	Lepidoptera	Nymphalidae	Sallya	KEPT
1189	Arthropoda	Insecta	Lepidoptera	Nymphalidae	Satyrus	KEPT
1190	Arthropoda	Insecta	Lepidoptera	Nymphalidae	Selenophanes	KEPT
1191	Arthropoda	Insecta	Lepidoptera	Nymphalidae	Sephisa	KEPT
1192	Arthropoda	Insecta	Lepidoptera	Nymphalidae	Siderone	KEPT
1193	Arthropoda	Insecta	Lepidoptera	Nymphalidae	Siproeta	KEPT
1194	Arthropoda	Insecta	Lepidoptera	Nymphalidae	Smyrna	KEPT
1195	Arthropoda	Insecta	Lepidoptera	Nymphalidae	Splendeuptychia	KEPT
1196	Arthropoda	Insecta	Lepidoptera	Nymphalidae	Stibochiona	KEPT
1197	Arthropoda	Insecta	Lepidoptera	Nymphalidae	Stichophthalma	KEPT
1198	Arthropoda	Insecta	Lepidoptera	Nymphalidae	Symbrenthia	KEPT
1199	Arthropoda	Insecta	Lepidoptera	Nymphalidae	Tanaecia	KEPT
1200	Arthropoda	Insecta	Lepidoptera	Nymphalidae	Taygetis	KEPT
1201	Arthropoda	Insecta	Lepidoptera	Nymphalidae	Tegosa	KEPT
1202	Arthropoda	Insecta	Lepidoptera	Nymphalidae	Temenis	KEPT
1203	Arthropoda	Insecta	Lepidoptera	Nymphalidae	Terinos	KEPT
1204	Arthropoda	Insecta	Lepidoptera	Nymphalidae	Thaumantis	KEPT
1205	Arthropoda	Insecta	Lepidoptera	Nymphalidae	Thauria	KEPT
1206	Arthropoda	Insecta	Lepidoptera	Nymphalidae	Thessalia	KEPT
1207	Arthropoda	Insecta	Lepidoptera	Nymphalidae	Tithorea	KEPT
1208	Arthropoda	Insecta	Lepidoptera	Nymphalidae	Vagrans	KEPT
1209	Arthropoda	Insecta	Lepidoptera	Nymphalidae	Vanessa	KEPT
1210	Arthropoda	Insecta	Lepidoptera	Nymphalidae	Vindula	KEPT
1211	Arthropoda	Insecta	Lepidoptera	Nymphalidae	Xanthotaenia	KEPT
1212	Arthropoda	Insecta	Lepidoptera	Nymphalidae	Yphthimoides	KEPT
1213	Arthropoda	Insecta	Lepidoptera	Nymphalidae	Ypthima	KEPT
1214	Arthropoda	Insecta	Lepidoptera	Nymphalidae	Zaretis	KEPT
1215	Arthropoda	Insecta	Lepidoptera	Nymphalidae	Zethera	KEPT
1216	Arthropoda	Insecta	Lepidoptera	Nymphalidae	Zeuxidia	KEPT
1217	Arthropoda	Insecta	Lepidoptera	Nymphalidae	Zipaetis	KEPT
1218	Arthropoda	Insecta	Lepidoptera	Papilionidae	Atrophaneura	KEPT
1219	Arthropoda	Insecta	Lepidoptera	Papilionidae	Battus	KEPT
1220	Arthropoda	Insecta	Lepidoptera	Papilionidae	Byasa	KEPT
1221	Arthropoda	Insecta	Lepidoptera	Papilionidae	Chilasa	KEPT
1222	Arthropoda	Insecta	Lepidoptera	Papilionidae	Graphium	KEPT
1223	Arthropoda	Insecta	Lepidoptera	Papilionidae	Iphiclides	KEPT
1224	Arthropoda	Insecta	Lepidoptera	Papilionidae	Lamproptera	KEPT
1225	Arthropoda	Insecta	Lepidoptera	Papilionidae	Losaria	KEPT
1226	Arthropoda	Insecta	Lepidoptera	Papilionidae	Meandrusa	KEPT
1227	Arthropoda	Insecta	Lepidoptera	Papilionidae	Pachliopta	KEPT
1228	Arthropoda	Insecta	Lepidoptera	Papilionidae	Papilio	KEPT
1229	Arthropoda	Insecta	Lepidoptera	Papilionidae	Parides	KEPT
1230	Arthropoda	Insecta	Lepidoptera	Papilionidae	Trogonoptera	KEPT
1231	Arthropoda	Insecta	Lepidoptera	Papilionidae	Troides	KEPT
1232	Arthropoda	Insecta	Lepidoptera	Papilionidae	Zerynthia	KEPT
1233	Arthropoda	Insecta	Lepidoptera	Pieridae	Anthocharis	KEPT
1234	Arthropoda	Insecta	Lepidoptera	Pieridae	Aphrissa	KEPT
1235	Arthropoda	Insecta	Lepidoptera	Pieridae	Aporia	KEPT
1236	Arthropoda	Insecta	Lepidoptera	Pieridae	Appias	KEPT
1237	Arthropoda	Insecta	Lepidoptera	Pieridae	Ascia	KEPT
1238	Arthropoda	Insecta	Lepidoptera	Pieridae	Belenois	KEPT
1239	Arthropoda	Insecta	Lepidoptera	Pieridae	Catopsilia	KEPT
1240	Arthropoda	Insecta	Lepidoptera	Pieridae	Cepora	KEPT
1241	Arthropoda	Insecta	Lepidoptera	Pieridae	Colias	KEPT
1242	Arthropoda	Insecta	Lepidoptera	Pieridae	Colotis	KEPT
1243	Arthropoda	Insecta	Lepidoptera	Pieridae	Delias	KEPT
1244	Arthropoda	Insecta	Lepidoptera	Pieridae	Dercas	KEPT
1245	Arthropoda	Insecta	Lepidoptera	Pieridae	Dismorphia	KEPT
1246	Arthropoda	Insecta	Lepidoptera	Pieridae	Dixeia	KEPT
1247	Arthropoda	Insecta	Lepidoptera	Pieridae	Enantia	KEPT
1248	Arthropoda	Insecta	Lepidoptera	Pieridae	Euchloe	KEPT
1249	Arthropoda	Insecta	Lepidoptera	Pieridae	Eurema	KEPT
1250	Arthropoda	Insecta	Lepidoptera	Pieridae	Gandaca	KEPT
1251	Arthropoda	Insecta	Lepidoptera	Pieridae	Glutophrissa	KEPT
1252	Arthropoda	Insecta	Lepidoptera	Pieridae	Gonepteryx	KEPT
1253	Arthropoda	Insecta	Lepidoptera	Pieridae	Hebomoia	KEPT
1254	Arthropoda	Insecta	Lepidoptera	Pieridae	Itaballia	KEPT
1255	Arthropoda	Insecta	Lepidoptera	Pieridae	Ixias	KEPT
1256	Arthropoda	Insecta	Lepidoptera	Pieridae	Leptidea	KEPT
1257	Arthropoda	Insecta	Lepidoptera	Pieridae	Leptosia	KEPT
1258	Arthropoda	Insecta	Lepidoptera	Pieridae	Melete	KEPT
1259	Arthropoda	Insecta	Lepidoptera	Pieridae	Mylothris	KEPT
1260	Arthropoda	Insecta	Lepidoptera	Pieridae	Nepheronia	KEPT
1261	Arthropoda	Insecta	Lepidoptera	Pieridae	Phoebis	KEPT
1262	Arthropoda	Insecta	Lepidoptera	Pieridae	Pieriballia	KEPT
1263	Arthropoda	Insecta	Lepidoptera	Pieridae	Pieris	KEPT
1264	Arthropoda	Insecta	Lepidoptera	Pieridae	Pontia	KEPT
1265	Arthropoda	Insecta	Lepidoptera	Pieridae	Prioneris	KEPT
1266	Arthropoda	Insecta	Lepidoptera	Pieridae	Pyrisitia	KEPT
1267	Arthropoda	Insecta	Lepidoptera	Pieridae	Saletara	KEPT
1268	Arthropoda	Insecta	Lepidoptera	Riodinidae	Abisara	KEPT
1269	Arthropoda	Insecta	Lepidoptera	Riodinidae	Dodona	KEPT
1270	Arthropoda	Insecta	Lepidoptera	Riodinidae	Emesis	KEPT
1271	Arthropoda	Insecta	Lepidoptera	Riodinidae	Eurybia	KEPT
1272	Arthropoda	Insecta	Lepidoptera	Riodinidae	Euselasia	KEPT
1273	Arthropoda	Insecta	Lepidoptera	Riodinidae	Hamearis	KEPT
1274	Arthropoda	Insecta	Lepidoptera	Riodinidae	Laxita	KEPT
1275	Arthropoda	Insecta	Lepidoptera	Riodinidae	Leucochimona	KEPT
1276	Arthropoda	Insecta	Lepidoptera	Riodinidae	Melanis	KEPT
1277	Arthropoda	Insecta	Lepidoptera	Riodinidae	Mesosemia	KEPT
1278	Arthropoda	Insecta	Lepidoptera	Riodinidae	Metacharis	KEPT
1279	Arthropoda	Insecta	Lepidoptera	Riodinidae	Nymphidium	KEPT
1280	Arthropoda	Insecta	Lepidoptera	Riodinidae	Paralaxita	KEPT
1281	Arthropoda	Insecta	Lepidoptera	Riodinidae	Taxila	KEPT
1282	Arthropoda	Insecta	Lepidoptera	Riodinidae	Zemeros	KEPT
1283	Arthropoda	Insecta	Lepidoptera	Sphingidae	Agrius	KEPT
1284	Arthropoda	Insecta	Lepidoptera	Sphingidae	Basiothia	KEPT
1285	Arthropoda	Insecta	Lepidoptera	Sphingidae	Ceratomia	KEPT
1286	Arthropoda	Insecta	Lepidoptera	Sphingidae	Darapsa	KEPT
1287	Arthropoda	Insecta	Lepidoptera	Sphingidae	Deilephila	KEPT
1288	Arthropoda	Insecta	Lepidoptera	Sphingidae	Eumorpha	KEPT
1289	Arthropoda	Insecta	Lepidoptera	Sphingidae	Hyles	KEPT
1290	Arthropoda	Insecta	Lepidoptera	Sphingidae	Laothoe	KEPT
1291	Arthropoda	Insecta	Lepidoptera	Sphingidae	Macroglossum	KEPT
1292	Arthropoda	Insecta	Lepidoptera	Sphingidae	Manduca	KEPT
1293	Arthropoda	Insecta	Lepidoptera	Sphingidae	Mimas	KEPT
1294	Arthropoda	Insecta	Lepidoptera	Sphingidae	Pachysphinx	KEPT
1295	Arthropoda	Insecta	Lepidoptera	Sphingidae	Paonias	KEPT
1296	Arthropoda	Insecta	Lepidoptera	Sphingidae	Smerinthus	KEPT
1297	Arthropoda	Insecta	Lepidoptera	Sphingidae	Sphinx	KEPT
1298	Arthropoda	Insecta	Lepidoptera	Zygaenidae	Harrisina	KEPT
1299	Arthropoda	Insecta	Lepidoptera	Zygaenidae	Zygaena	KEPT
1300	Arthropoda	Insecta	Thysanoptera	Thripidae	Ceratothrips	KEPT
1301	Chordata	Aves	Apodiformes	Trochilidae	Adelomyia	KEPT
1302	Chordata	Aves	Apodiformes	Trochilidae	Aglaiocercus	KEPT
1303	Chordata	Aves	Apodiformes	Trochilidae	Amazilia	KEPT
1304	Chordata	Aves	Apodiformes	Trochilidae	Anthracothorax	KEPT
1305	Chordata	Aves	Apodiformes	Trochilidae	Boissonneaua	KEPT
1306	Chordata	Aves	Apodiformes	Trochilidae	Calliphlox	KEPT
1307	Chordata	Aves	Apodiformes	Trochilidae	Campylopterus	KEPT
1308	Chordata	Aves	Apodiformes	Trochilidae	Chaetocercus	KEPT
1309	Chordata	Aves	Apodiformes	Trochilidae	Chlorostilbon	KEPT
1310	Chordata	Aves	Apodiformes	Trochilidae	Chrysolampis	KEPT
1311	Chordata	Aves	Apodiformes	Trochilidae	Chrysuronia	KEPT
1312	Chordata	Aves	Apodiformes	Trochilidae	Coeligena	KEPT
1313	Chordata	Aves	Apodiformes	Trochilidae	Colibri	KEPT
1314	Chordata	Aves	Apodiformes	Trochilidae	Doryfera	KEPT
1315	Chordata	Aves	Apodiformes	Trochilidae	Elvira	KEPT
1316	Chordata	Aves	Apodiformes	Trochilidae	Eriocnemis	KEPT
1317	Chordata	Aves	Apodiformes	Trochilidae	Eugenes	KEPT
1318	Chordata	Aves	Apodiformes	Trochilidae	Eulampis	KEPT
1319	Chordata	Aves	Apodiformes	Trochilidae	Eutoxeres	KEPT
1320	Chordata	Aves	Apodiformes	Trochilidae	Florisuga	KEPT
1321	Chordata	Aves	Apodiformes	Trochilidae	Glaucis	KEPT
1322	Chordata	Aves	Apodiformes	Trochilidae	Heliangelus	KEPT
1323	Chordata	Aves	Apodiformes	Trochilidae	Heliodoxa	KEPT
1324	Chordata	Aves	Apodiformes	Trochilidae	Heliomaster	KEPT
1325	Chordata	Aves	Apodiformes	Trochilidae	Heliothryx	KEPT
1326	Chordata	Aves	Apodiformes	Trochilidae	Hylocharis	KEPT
1327	Chordata	Aves	Apodiformes	Trochilidae	Lafresnaya	KEPT
1328	Chordata	Aves	Apodiformes	Trochilidae	Lampornis	KEPT
1329	Chordata	Aves	Apodiformes	Trochilidae	Lepidopyga	KEPT
1330	Chordata	Aves	Apodiformes	Trochilidae	Lesbia	KEPT
1331	Chordata	Aves	Apodiformes	Trochilidae	Leucochloris	KEPT
1332	Chordata	Aves	Apodiformes	Trochilidae	Lophornis	KEPT
1333	Chordata	Aves	Apodiformes	Trochilidae	Mellisuga	KEPT
1334	Chordata	Aves	Apodiformes	Trochilidae	Metallura	KEPT
1335	Chordata	Aves	Apodiformes	Trochilidae	Microstilbon	KEPT
1336	Chordata	Aves	Apodiformes	Trochilidae	Ocreatus	KEPT
1337	Chordata	Aves	Apodiformes	Trochilidae	Panterpe	KEPT
1338	Chordata	Aves	Apodiformes	Trochilidae	Phaeochroa	KEPT
1339	Chordata	Aves	Apodiformes	Trochilidae	Phaethornis	KEPT
1340	Chordata	Aves	Apodiformes	Trochilidae	Polytmus	KEPT
1341	Chordata	Aves	Apodiformes	Trochilidae	Ramphodon	KEPT
1342	Chordata	Aves	Apodiformes	Trochilidae	Sappho	KEPT
1343	Chordata	Aves	Apodiformes	Trochilidae	Schistes	KEPT
1344	Chordata	Aves	Apodiformes	Trochilidae	Selasphorus	KEPT
1345	Chordata	Aves	Apodiformes	Trochilidae	Sephanoides	KEPT
1346	Chordata	Aves	Apodiformes	Trochilidae	Stephanoxis	KEPT
1347	Chordata	Aves	Apodiformes	Trochilidae	Thalurania	KEPT
1348	Chordata	Aves	Apodiformes	Trochilidae	Threnetes	KEPT
1349	Chordata	Aves	Apodiformes	Trochilidae	Topaza	KEPT
1350	Chordata	Aves	Apodiformes	Trochilidae	Urochroa	KEPT
1351	Chordata	Aves	Apodiformes	Trochilidae	Urosticte	KEPT
1352	Chordata	Aves	Passeriformes	Cisticolidae	Apalis	KEPT
1353	Chordata	Aves	Passeriformes	Cisticolidae	Prinia	KEPT
1354	Chordata	Aves	Passeriformes	Coerebidae	Coereba	KEPT
1355	Chordata	Aves	Passeriformes	Fringillidae	Fringilla	KEPT
1356	Chordata	Aves	Passeriformes	Fringillidae	Hemignathus	KEPT
1357	Chordata	Aves	Passeriformes	Fringillidae	Himatione	KEPT
1358	Chordata	Aves	Passeriformes	Icteridae	Cacicus	KEPT
1359	Chordata	Aves	Passeriformes	Icteridae	Dives	KEPT
1360	Chordata	Aves	Passeriformes	Icteridae	Icterus	KEPT
1361	Chordata	Aves	Passeriformes	Icteridae	Psarocolius	KEPT
1362	Chordata	Aves	Passeriformes	Meliphagidae	Acanthagenys	KEPT
1363	Chordata	Aves	Passeriformes	Meliphagidae	Anthornis	KEPT
1364	Chordata	Aves	Passeriformes	Meliphagidae	Certhionyx	KEPT
1365	Chordata	Aves	Passeriformes	Meliphagidae	Conopophila	KEPT
1366	Chordata	Aves	Passeriformes	Meliphagidae	Entomyzon	KEPT
1367	Chordata	Aves	Passeriformes	Meliphagidae	Lichenostomus	KEPT
1368	Chordata	Aves	Passeriformes	Meliphagidae	Lichmera	KEPT
1369	Chordata	Aves	Passeriformes	Meliphagidae	Manorina	KEPT
1370	Chordata	Aves	Passeriformes	Meliphagidae	Melilestes	KEPT
1371	Chordata	Aves	Passeriformes	Meliphagidae	Meliphaga	KEPT
1372	Chordata	Aves	Passeriformes	Meliphagidae	Melithreptus	KEPT
1373	Chordata	Aves	Passeriformes	Meliphagidae	Myzomela	KEPT
1374	Chordata	Aves	Passeriformes	Meliphagidae	Philemon	KEPT
1375	Chordata	Aves	Passeriformes	Meliphagidae	Plectorhyncha	KEPT
1376	Chordata	Aves	Passeriformes	Meliphagidae	Prosthemadera	KEPT
1377	Chordata	Aves	Passeriformes	Meliphagidae	Pycnopygius	KEPT
1378	Chordata	Aves	Passeriformes	Meliphagidae	Ramsayornis	KEPT
1379	Chordata	Aves	Passeriformes	Meliphagidae	Timeliopsis	REMOVED
1380	Chordata	Aves	Passeriformes	Meliphagidae	Xanthotis	KEPT
1381	Chordata	Aves	Passeriformes	Muscicapidae	Cossypha	KEPT
1382	Chordata	Aves	Passeriformes	Muscicapidae	Melaenornis	KEPT
1383	Chordata	Aves	Passeriformes	Muscicapidae	Muscicapa	KEPT
1384	Chordata	Aves	Passeriformes	Nectariniidae	Aethopyga	KEPT
1385	Chordata	Aves	Passeriformes	Nectariniidae	Anthreptes	KEPT
1386	Chordata	Aves	Passeriformes	Nectariniidae	Arachnothera	KEPT
1387	Chordata	Aves	Passeriformes	Nectariniidae	Dicaeum	KEPT
1388	Chordata	Aves	Passeriformes	Nectariniidae	Hypogramma	KEPT
1389	Chordata	Aves	Passeriformes	Nectariniidae	Nectarinia	KEPT
1390	Chordata	Aves	Passeriformes	Nectariniidae	Prionochilus	KEPT
1391	Chordata	Aves	Passeriformes	Oriolidae	Oriolus	KEPT
1392	Chordata	Aves	Passeriformes	Oriolidae	Sphecotheres	KEPT
1393	Chordata	Aves	Passeriformes	Parulidae	Geothlypis	KEPT
1394	Chordata	Aves	Passeriformes	Parulidae	Myioborus	KEPT
1395	Chordata	Aves	Passeriformes	Passeridae	Passer	KEPT
1396	Chordata	Aves	Passeriformes	Passeridae	Petronia	KEPT
1397	Chordata	Aves	Passeriformes	Ploceidae	Amblyospiza	KEPT
1398	Chordata	Aves	Passeriformes	Ploceidae	Ploceus	KEPT
1399	Chordata	Aves	Passeriformes	Pycnonotidae	Hypsipetes	KEPT
1400	Chordata	Aves	Passeriformes	Pycnonotidae	Pycnonotus	KEPT
1401	Chordata	Aves	Passeriformes	Sturnidae	Acridotheres	KEPT
1402	Chordata	Aves	Passeriformes	Sturnidae	Aplonis	KEPT
1403	Chordata	Aves	Passeriformes	Sturnidae	Gracula	KEPT
1404	Chordata	Aves	Passeriformes	Sturnidae	Onychognathus	KEPT
1405	Chordata	Aves	Passeriformes	Sylviidae	Alcippe	KEPT
1406	Chordata	Aves	Passeriformes	Sylviidae	Phylloscopus	KEPT
1407	Chordata	Aves	Passeriformes	Sylviidae	Sylvia	KEPT
1408	Chordata	Aves	Passeriformes	Sylviidae	Turdoides	KEPT
1409	Chordata	Aves	Passeriformes	Sylviidae	Yuhina	KEPT
1410	Chordata	Aves	Passeriformes	Thraupidae	Chlorophanes	KEPT
1411	Chordata	Aves	Passeriformes	Thraupidae	Chlorospingus	KEPT
1412	Chordata	Aves	Passeriformes	Thraupidae	Cyanerpes	KEPT
1413	Chordata	Aves	Passeriformes	Thraupidae	Dacnis	KEPT
1414	Chordata	Aves	Passeriformes	Thraupidae	Diglossa	KEPT
1415	Chordata	Aves	Passeriformes	Turdidae	Monticola	KEPT
1416	Chordata	Aves	Passeriformes	Turdidae	Turdus	KEPT
1417	Chordata	Aves	Passeriformes	Tyrannidae	Elaenia	KEPT
1418	Chordata	Aves	Passeriformes	Vireonidae	Vireo	KEPT
1419	Chordata	Aves	Passeriformes	Zosteropidae	Speirops	KEPT
1420	Chordata	Aves	Passeriformes	Zosteropidae	Zosterops	KEPT
1421	Chordata	Aves	Psittaciformes	Psittacidae	Amazona	REMOVED
1422	Chordata	Aves	Psittaciformes	Psittacidae	Aratinga	KEPT
1423	Chordata	Aves	Psittaciformes	Psittacidae	Brotogeris	KEPT
1424	Chordata	Aves	Psittaciformes	Psittacidae	Charmosyna	KEPT
1425	Chordata	Aves	Psittaciformes	Psittacidae	Eclectus	REMOVED
1426	Chordata	Aves	Psittaciformes	Psittacidae	Loriculus	KEPT
1427	Chordata	Aves	Psittaciformes	Psittacidae	Lorius	KEPT
1428	Chordata	Aves	Psittaciformes	Psittacidae	Poicephalus	KEPT
1429	Chordata	Aves	Psittaciformes	Psittacidae	Pseudeos	KEPT
1430	Chordata	Aves	Psittaciformes	Psittacidae	Psittacula	REMOVED
1431	Chordata	Aves	Psittaciformes	Psittacidae	Psitteuteles	KEPT
1432	Chordata	Aves	Psittaciformes	Psittacidae	Trichoglossus	KEPT
1433	Chordata	Aves	Columbiformes	Columbidae	Zenaida	KEPT
1434	Chordata	Mammalia	Chiroptera	Phyllostomidae	Anoura	KEPT
1435	Chordata	Mammalia	Chiroptera	Phyllostomidae	Artibeus	KEPT
1436	Chordata	Mammalia	Chiroptera	Phyllostomidae	Carollia	KEPT
1437	Chordata	Mammalia	Chiroptera	Phyllostomidae	Choeroniscus	KEPT
1438	Chordata	Mammalia	Chiroptera	Phyllostomidae	Glossophaga	KEPT
1439	Chordata	Mammalia	Chiroptera	Phyllostomidae	Hylonycteris	KEPT
1440	Chordata	Mammalia	Chiroptera	Phyllostomidae	Lichonycteris	KEPT
1441	Chordata	Mammalia	Chiroptera	Phyllostomidae	Lonchophylla	KEPT
1442	Chordata	Mammalia	Chiroptera	Phyllostomidae	Phyllostomus	KEPT
1443	Chordata	Mammalia	Chiroptera	Phyllostomidae	Rhinophylla	KEPT
1444	Chordata	Mammalia	Chiroptera	Phyllostomidae	Sturnira	KEPT
1445	Chordata	Mammalia	Chiroptera	Pteropodidae	Balionycteris	KEPT
1446	Chordata	Mammalia	Chiroptera	Pteropodidae	Chironax	KEPT
1447	Chordata	Mammalia	Chiroptera	Pteropodidae	Cynopterus	KEPT
1448	Chordata	Mammalia	Chiroptera	Pteropodidae	Dyacopterus	REMOVED
1449	Chordata	Mammalia	Chiroptera	Pteropodidae	Eonycteris	KEPT
1450	Chordata	Mammalia	Chiroptera	Pteropodidae	Macroglossus	KEPT
1451	Chordata	Mammalia	Chiroptera	Pteropodidae	Otopteropus	REMOVED
1452	Chordata	Mammalia	Chiroptera	Pteropodidae	Penthetor	KEPT
1453	Chordata	Mammalia	Chiroptera	Pteropodidae	Ptenochirus	REMOVED
1454	Chordata	Mammalia	Chiroptera	Pteropodidae	Pteropus	KEPT
1455	Chordata	Mammalia	Chiroptera	Pteropodidae	Rousettus	KEPT
1456	Chordata	Mammalia	Primates	Callitrichidae	Callithrix	KEPT
1457	Chordata	Mammalia	Primates	Callitrichidae	Leontopithecus	KEPT
1458	Chordata	Mammalia	Primates	Callitrichidae	Saguinus	KEPT
1459	Chordata	Mammalia	Primates	Cercopithecidae	Macaca	KEPT
1460	Chordata	Mammalia	Primates	Lemuridae	Eulemur	KEPT
1461	Chordata	Mammalia	Primates	Lemuridae	Varecia	KEPT
1462	Chordata	Mammalia	Didelphimorphia	Didelphidae	Didelphis	KEPT
1463	Chordata	Mammalia	Didelphimorphia	Didelphidae	Philander	KEPT
1464	Chordata	Mammalia	Carnivora	Herpestidae	Galerella	REMOVED
1465	Chordata	Mammalia	Carnivora	Mustelidae	Martes	REMOVED
1466	Chordata	Mammalia	Dasyuromorphia	Dasyuridae	Antechinus	KEPT
1467	Chordata	Mammalia	Dasyuromorphia	Dasyuridae	Sminthopsis	KEPT
1468	Chordata	Mammalia	Diprotodontia	Burramyidae	Cercartetus	KEPT
1469	Chordata	Mammalia	Diprotodontia	Petauridae	Petaurus	KEPT
1470	Chordata	Mammalia	Diprotodontia	Phalangeridae	Trichosurus	KEPT
1471	Chordata	Mammalia	Macroscelidea	Macroscelididae	Elephantulus	KEPT
1472	Chordata	Mammalia	Rodentia	Muridae	Microryzomys	KEPT
1473	Chordata	Mammalia	Rodentia	Muridae	Pseudomys	KEPT
1474	Chordata	Mammalia	Rodentia	Muridae	Rattus	REMOVED
1475	Chordata	Mammalia	Rodentia	Muridae	Rhabdomys	KEPT
1476	Chordata	Mammalia	Scandentia	Ptilocercidae	Ptilocercus	KEPT
1477	Chordata	Mammalia	Soricomorpha	Soricidae	Crocidura	KEPT
1478	Chordata	Reptilia	Squamata	Gekkonidae	Gehyra	KEPT
1479	Chordata	Reptilia	Squamata	Gekkonidae	Phelsuma	KEPT
1480	Chordata	Reptilia	Squamata	Tropiduridae	Tropidurus	KEPT
