# Supplementary material for: Global effects of land-use intensity on local pollinator biodiversity
Source: Nat Commun. 2021 May 18;12:2902. doi: 10.1038/s41467-021-23228-3 (PMC8131357; doi:10.1038/s41467-021-23228-3)
Supplement: Supplementary file 5 — Supplementary Data 2 [file 41467_2021_23228_MOESM5_ESM.csv]

Title	Author (year)
A test of pollinator specificity and morphological convergence between nectarivorous birds and rainforest tree flowers in New Guinea	Brown (1995)
Additions to the natural history of Gammarotettix bilobatus (Orthoptera: Rhaphidophoridae)	Stidham (2005)
American Beetles vol 2: Polyphaga: Scarabaeoidea through Curculionoidea	Thomas (2002)
Assessment of Plant Tissue Feeding by Sand Flies (Diptera Psychodidae) and Mosquitoes (Diptera, Culicidae)	Schlein (1995)
Avian nectarivory and pollination in Aloe marlothii Berger: interactions between bird communities and a winter-flowering succulent	Symes (2008)
Biology of the " love-bug", Plecia nearctica (Diptera: Bibionidae)	Hetrick (1970)
Birds and Nectar in a Monsoonal Woodland: Correlations at Three Spatio-temporal Scales	Franklin (1999)
Butterfly ecology	Gilbert (1975)
Convallariaceae	Conran (1998)
Diet and Feeding Ecology of Gray Woolly Monkeys (Lagothrix lagotricha cana) in Central Amazonia: Comparisons with Other Atelines	Peres (1994)
Diet in One Group of Woolly Spider Monkeys, or Muriquis (Brachyteles arachnoides)	Strier (1991)
Diet of Leadbeaters Possum, Gymnobelideus Leadbeateri	Smith (1984)
Exploitation of Mabea fistulifera nectar by marmosets (Callithrix flaviceps) and muriquis (Brachyteles arachnoides) in south-east Brazil	Ferrari (1992)
Feeding Mechanisms of Adult Lepidoptera: Structure, Function, and Evolution of the Mouthparts	Krenn (2010)
First evidence of nectarivory by four-clawed gecko, Gehyra mutilata (Wiegmann, 1834) (Squamata: Gekkonidae) on a bat pollinated Calabash tree (Crescentia cujete L.) (Bignoniaceae) in South central Mindanao, Philippines	Tanalgo (2017)
Flies and flowers: Taxonomic diversity of anthophiles and pollinators	Larson (2001)
Flower visitation of fungus gnats from the genera Antlemom, Asindulum and Macrorrhyncha (Diptera: Keroplatidae): published data and a new record	Bechev (2010)
Grzimek’s Animal Life Encyclopedia Volume 10: Birds III	Grzimek (2002)
Grzimek’s Animal Life Encyclopedia Volume 11: Birds IV	Grzimek (2002)
Grzimek’s Animal Life Encyclopedia Volume 9: Birds II	Grzimek (2002)
Grzimek’s Animal Life Encyclopedia, Second Edition Volume 12: Mammals I	Grzimek (2003)
Grzimek’s Animal Life Encyclopedia, Second Edition Volume 13: Mammals II	Grzimek (2003)
Grzimek’s Animal Life Encyclopedia, Second Edition Volume 13: Mammals III	Grzimek (2003)
How many species of arthropods visit flowers?	Wardhaugh (2015)
How to become a yucca moth: Minimal trait evolution needed to establish the obligate pollination mutualism	Yoder (2011)
Identification key to species of sphecini (Hymenoptera: Sphecidae: Sphecinae) in Iraq	Augul (2014)
Life Stages of the Anthophilous Thrips Leptothrips fasciculatus (Crawford) (Thysanoptera: Phlaeothripidae)	Wiesenborn (2012)
Molecular phylogeny of the horse flies: a framework for renewing tabanid taxonomy	Morita (2015)
Multistate Characters and Diet Shifts: Evolution of Erotylidae (Coleoptera)	Leschen (2007)
Natural Food Requirements of the Large Milkweed Bug, Oncopeitus fasciatus (Hemiptera: Lygaeidae), and Their Relation to Gregariousness and Host Plant Morphology	Ralph (1976)
Nectar Feeding on an Exotic Tree (Grevillea robusta) by Alouatta caraya and Its Possible Role in Flower Pollination	Pave (2009)
New records of potter wasps (Hymenoptera: Vespidae: Eumeninae) from Arunachal Pradesh, India: five genera and ten species	Srinivasan (2010)
Notes on the Pollination of Gladiolus brevifolius (Iridaceae) by Bees (Anthophoridae) and Bee Mimicking Flies (Psilodera: Acroceridae)	Goldblatt (1997)
Pollination Ecology of Gaura and Calylophus (Onagraceae, Tribe Onagreae) in Western Texas, U.S.A.	Clinebell (2004)
Pollination of petaloid geophytes by monkey beetles (scarabaeidae: rutelinae: hopliini) in southern africa	Goldblatt (1998)
Primate Ecology and Social Structure. Vol. 1: Lorises, Lemurs, and Tarsiers	Sussman (2003)
Rediscovery of Allocebus trichotis Günther 1875 (Primates) in Northeast Madagascar	Meier (1991)
Response of avian nectarivores to the flowering of Aloe marlothii: a nectar oasis during dry South African winters	Symes (2008)
Schotia brachypetala—a nectar cornucopia for birds	Symes (2014)
Sugar Preferences in Nectar- and Fruit-Eating Birds: Behavioral Patterns and Physiological Causes	Lotz (2006)
Sugars available from flowers visited by the adult cabbage root fly, Erioischia brassicae (Bch.) (Diptera, Anthomyiidae)	Finch (1974)
Susceptibility to climate change via effects on food resources: the feeding ecology of the endangered mountain pygmy-possum (Burramys parvus)	Gibson (2018)
The Bees of the World	Michener (2000)
The Biology of Australian Possums and Gliders	Goldingay (2004)
The Book of Beetles	Bouchard (2014)
The feeding ecology of the striped possum Dactylopsila trivirgata (Marsupialia: Petauridae) in far north Queensland, Australia	Rawlins (2002)
The Lepidoptera: form, function, and diversity	Scoble (1992)
Yuccas, Yucca Moths, and Coevolution: A Review	Pellmyr (2003)
