# Supplementary material for: Global effects of land-use intensity on local pollinator biodiversity
Source: Nat Commun. 2021 May 18;12:2902. doi: 10.1038/s41467-021-23228-3 (PMC8131357; doi:10.1038/s41467-021-23228-3)
Supplement: Supplementary file 7 — Source Data [file 41467_2021_23228_MOESM7_ESM.xlsx]

## Sheet: Figure_2_richness
LUI	y	ymin	ymax
PVMU	0	0	0
PVLU	17.7216	10.4363	24.7405
PVIU	16.4174	5.71913	29.057
MSVMU	6.81091	-3.81714	17.3719
MSVLU	23.6519	9.31734	40.7753
ISVMU	17.2049	8.11387	25.8091
ISVLU	22.6027	10.9877	35.765
YSVMU	2.61727	-4.693	9.63151
YSVLU	-10.0536	-24.4881	6.0815
YSVIU	-15.6068	-23.3941	-6.33794
PFMU	27.439	14.915	42.1297
PFLU	5.57172	-1.8516	13.5916
PFIU	-11.2719	-22.1676	0.462227
PMU	17.0145	7.67724	27.6448
PLU	-3.22229	-10.271	4.85049
PIU	1.94599	-11.7057	16.03
CMU	-1.65896	-10.4089	7.91493
CLU	-11.0766	-18.7893	-1.58636
CIU	-13.0605	-20.7807	-3.85515
UMU	25.7072	11.0491	42.0346
ULU	3.40614	-7.85435	16.2201
UIU	-19.9563	-32.0384	-6.35666

## Sheet: Figure_2_abundance
LUI	y	ymin	ymax
PVMU	0	0	0
PVLU	38.6562	25.737	52.5135
PVIU	45.5256	26.6388	65.8199
MSVMU	2.34034	-13.7159	23.1855
MSVLU	43.7983	19.0101	74.2328
ISVMU	24.2503	6.9427	42.5489
ISVLU	36.4368	17.9545	60.4055
YSVMU	16.0323	1.04008	31.1311
YSVLU	-0.466769	-24.3647	30.0902
YSVIU	11.434	-4.4258	30.257
PFMU	43.822	20.9948	68.7733
PFLU	6.65597	-5.31933	19.5737
PFIU	21.0933	-6.77016	54.4872
PMU	79.0036	60.7852	99.8508
PLU	28.71	15.2467	43.9622
PIU	3.47674	-15.0218	30.8246
CMU	0.951801	-10.8614	14.5592
CLU	-6.01396	-19.4175	8.50137
CIU	-19.6525	-30.2823	-7.10492
UMU	52.7607	27.1629	82.1561
ULU	50.5584	17.1202	94.1899
UIU	-8.77312	-35.75	25.5392

## Sheet: Figure_3_richness
LUI	y	ymin	ymax	zone
Primary vegetation	0	NA	NA	non-tropical
Minimal use	44.7517	13.1224	89.2817	non-tropical
Light use	21.4131	-13.5369	70.1335	non-tropical
Intense use	38.6576	-2.69902	99.0347	non-tropical
Primary vegetation	0	NA	NA	tropical
Minimal use	-14.3725	-25.3548	-2.16646	tropical
Light use	-39.3918	-49.7665	-24.7256	tropical
Intense use	-44.3597	-53.4191	-33.9051	tropical

## Sheet: Figure_3_abundance
LUI	y	ymin	ymax	zone
Primary vegetation	0	NA	NA	non-tropical
Minimal use	60.1606	10.814	125.457	non-tropical
Light use	33.5981	-25.8141	126.288	non-tropical
Intense use	31.8694	-25.9121	125.497	non-tropical
Primary vegetation	0	NA	NA	tropical
Minimal use	-32.3665	-43.5183	-18.391	tropical
Light use	-49.1383	-60.748	-35.5133	tropical
Intense use	-48.8962	-59.5867	-35.4533	tropical

## Sheet: Figure_4_richness
LUI	Order	y	ymin	ymax
Primary vegetation	Hymenoptera	0	NA	NA
Minimal use	Hymenoptera	45.7481	-81.151	-42.9446
Light	Hymenoptera	-15.4414	-88.7735	-69.5596
Intense use	Hymenoptera	-3.71757	-85.179	-58.1146
Primary vegetation	Diptera	0	NA	NA
Minimal use	Diptera	-93.8978	-93.484	-77.3014
Light use	Diptera	-30.0675	-70.0959	-9.3845
Intense use	Diptera	-61.5889	-88.1978	-63.0051
Primary vegetation	Lepidoptera	0	NA	NA
Minimal use	Lepidoptera	-28.3572	-72.3875	-48.4321
Light use	Lepidoptera	-51.4698	-80.2788	-62.0115
Intense use	Lepidoptera	-61.5726	-85.6823	-68.9386
Primary vegetation	Coleoptera	0	NA	NA
Minimal use	Coleoptera	-20.6984	-61.8383	-32.2269
Light use	Coleoptera	-49.2187	-78.7758	-60.9988
Intense use	Coleoptera	-27.8782	-82.5802	-62.8825
Primary vegetation	Passeriformes	0	NA	NA
Minimal use	Passeriformes	23.0677	-7.93591	72.8402
Light use	Passeriformes	-10.7746	-35.9464	56.6698
Intense use	Passeriformes	-36.0782	-49.6757	-3.4915
Primary vegetation	Apodiformes	0	NA	NA
Minimal use	Apodiformes	-16.0731	-42.0128	18.6021
Light use	Apodiformes	-61.8435	-69.494	-23.8076

## Sheet: Figure_4_abundance
LUI	Order	y	ymin	ymax
Primary vegetation	Hymenoptera	0	NA	NA
Minimal use	Hymenoptera	-67.5977	-80.8328	-42.5391
Light	Hymenoptera	-82.1247	-89.4994	-68.428
Intense use	Hymenoptera	-75.7517	-85.5658	-58.7863
Primary vegetation	Diptera	0	NA	NA
Minimal use	Diptera	-87.8949	-93.3595	-77.9866
Light use	Diptera	-48.6032	-72.7442	-11.9241
Intense use	Diptera	-79.6028	-88.3976	-61.577
Primary vegetation	Lepidoptera	0	NA	NA
Minimal use	Lepidoptera	-61.9884	-72.598	-47.9936
Light use	Lepidoptera	-73.2358	-81.0535	-62.2154
Intense use	Lepidoptera	-79.3864	-86.0125	-69.1195
Primary vegetation	Coleoptera	0	NA	NA
Minimal use	Coleoptera	-49.43	-61.9274	-30.7177
Light use	Coleoptera	-71.6829	-79.5028	-60.0282
Intense use	Coleoptera	-73.9935	-82.2997	-62.3983
Primary vegetation	Passeriformes	0	NA	NA
Minimal use	Passeriformes	24.7695	-10.7268	75.2065
Light use	Passeriformes	-1.66465	-33.7964	51.6091
Intense use	Passeriformes	-29.4911	-49.9333	-1.2002
Primary vegetation	Apodiformes	0	NA	NA
Minimal use	Apodiformes	-14.9924	-40.4949	23.6605
Light use	Apodiformes	-51.4284	-67.9448	-22.74

## Sheet: Figure_4_diversity
LUI	Order	y	ymin	ymax
Primary vegetation	Hymenoptera	0	NA	NA
Minimal use	Hymenoptera	13.4894	-9.8365	41.445
Light	Hymenoptera	-7.92683	-25.5087	11.8187
Intense use	Hymenoptera	-2.76065	-20.0811	18.3103
Primary vegetation	Diptera	0	NA	NA
Minimal use	Diptera	-31.6853	-51.3409	-2.24807
Light use	Diptera	-21.7664	-38.3517	-0.875613
Intense use	Diptera	-13.8857	-31.0153	11.3093
Primary vegetation	Lepidoptera	0	NA	NA
Minimal use	Lepidoptera	3.52099	-12.7639	21.6432
Light use	Lepidoptera	-17.3735	-29.9875	-3.51647
Intense use	Lepidoptera	-25.0856	-37.7461	-11.3802
Primary vegetation	Coleoptera	0	NA	NA
Minimal use	Coleoptera	-7.88378	-18.9054	5.34095
Light use	Coleoptera	-17.423	-28.6146	-4.45326
Intense use	Coleoptera	3.54774	-12.4112	22.5766
Primary vegetation	Passeriformes	0	NA	NA
Minimal use	Passeriformes	11.34	-1.41631	24.6609
Light use	Passeriformes	-2.52495	-16.4071	14.6206
Intense use	Passeriformes	-25.8272	-33.9252	-16.7509
Primary vegetation	Apodiformes	0	NA	NA
Minimal use	Apodiformes	1.87212	-11.2709	17.1986
Light use	Apodiformes	-19.4846	-33.7655	-2.88232

## Sheet: Figure_5_all
x	y	ymin	ymax	metric	Order
2.23638	-0.0667998	-0.69291	0.559311	Richness	Coleoptera
2.49476	0.0278515	-0.494904	0.550607	Richness	Coleoptera
2.49486	0.0278863	-0.494839	0.550612	Richness	Coleoptera
2.63721	0.0800321	-0.405894	0.565958	Richness	Coleoptera
2.63761	0.0801776	-0.405671	0.566026	Richness	Coleoptera
2.96236	0.19914	-0.277004	0.675284	Richness	Coleoptera
3.00472	0.214659	-0.268257	0.697574	Richness	Coleoptera
3.0057	0.215017	-0.268075	0.698109	Richness	Coleoptera
3.00574	0.215032	-0.268068	0.698132	Richness	Coleoptera
3.00582	0.215063	-0.268052	0.698177	Richness	Coleoptera
3.00586	0.215078	-0.268045	0.6982	Richness	Coleoptera
3.10997	0.253213	-0.253782	0.760208	Richness	Coleoptera
3.12921	0.260261	-0.252174	0.772695	Richness	Coleoptera
3.13104	0.260933	-0.252036	0.773902	Richness	Coleoptera
3.13205	0.261303	-0.251961	0.774566	Richness	Coleoptera
3.14428	0.265781	-0.251122	0.782683	Richness	Coleoptera
3.14429	0.265784	-0.251121	0.782689	Richness	Coleoptera
3.15238	0.268751	-0.25063	0.788131	Richness	Coleoptera
3.15244	0.268769	-0.250627	0.788165	Richness	Coleoptera
3.15249	0.26879	-0.250624	0.788204	Richness	Coleoptera
3.1525	0.268794	-0.250623	0.788212	Richness	Coleoptera
3.15515	0.269764	-0.250473	0.790002	Richness	Coleoptera
3.15577	0.26999	-0.250439	0.79042	Richness	Coleoptera
2.68866	-0.918933	-1.45402	-0.383848	Richness	Diptera
2.68879	-0.918435	-1.45347	-0.383397	Richness	Diptera
2.70626	-0.849441	-1.37811	-0.320772	Richness	Diptera
2.70659	-0.848155	-1.37671	-0.319602	Richness	Diptera
2.70671	-0.847694	-1.3762	-0.319183	Richness	Diptera
2.70748	-0.844641	-1.37288	-0.316407	Richness	Diptera
2.70799	-0.842611	-1.37066	-0.31456	Richness	Diptera
2.70813	-0.842058	-1.37006	-0.314057	Richness	Diptera
2.74859	-0.682334	-1.19656	-0.16811	Richness	Diptera
2.75378	-0.661828	-1.17438	-0.149276	Richness	Diptera
2.7539	-0.661342	-1.17385	-0.148829	Richness	Diptera
2.96236	0.161722	-0.304563	0.628008	Richness	Diptera
3.00472	0.328994	-0.133468	0.791456	Richness	Diptera
3.0057	0.332856	-0.129542	0.795254	Richness	Diptera
3.00574	0.333019	-0.129376	0.795414	Richness	Diptera
3.00582	0.333346	-0.129044	0.795736	Richness	Diptera
3.00586	0.333509	-0.128878	0.795896	Richness	Diptera
3.12921	0.82052	0.357409	1.28363	Richness	Diptera
3.13104	0.827765	0.364511	1.29102	Richness	Diptera
3.13205	0.831748	0.368414	1.29508	Richness	Diptera
3.14428	0.880016	0.415623	1.34441	Richness	Diptera
3.14429	0.880053	0.415658	1.34445	Richness	Diptera
3.15238	0.912031	0.446841	1.37722	Richness	Diptera
3.15244	0.912229	0.447034	1.37742	Richness	Diptera
3.15249	0.912453	0.447252	1.37765	Richness	Diptera
3.1525	0.912499	0.447297	1.3777	Richness	Diptera
3.15515	0.922954	0.457476	1.38843	Richness	Diptera
3.15577	0.925389	0.459846	1.39093	Richness	Diptera
3.27917	1.41264	0.925754	1.89953	Richness	Diptera
3.27918	1.41267	0.925784	1.89956	Richness	Diptera
3.27919	1.4127	0.925812	1.8996	Richness	Diptera
3.31283	1.54555	1.05016	2.04094	Richness	Diptera
3.31284	1.54559	1.05019	2.04098	Richness	Diptera
3.38954	1.8484	1.3298	2.367	Richness	Diptera
3.38954	1.84841	1.32981	2.36701	Richness	Diptera
2.70626	2.07109	1.62858	2.5136	Richness	Hymenoptera
2.70659	2.071	1.62851	2.5135	Richness	Hymenoptera
2.70671	2.07097	1.62848	2.51346	Richness	Hymenoptera
2.70748	2.07075	1.6283	2.5132	Richness	Hymenoptera
2.70799	2.07061	1.62818	2.51303	Richness	Hymenoptera
2.70813	2.07057	1.62815	2.51299	Richness	Hymenoptera
2.71213	2.06945	1.62723	2.51167	Richness	Hymenoptera
2.72872	2.0648	1.62338	2.50622	Richness	Hymenoptera
2.74859	2.05923	1.61872	2.49974	Richness	Hymenoptera
2.75378	2.05778	1.61749	2.49806	Richness	Hymenoptera
2.7539	2.05774	1.61746	2.49802	Richness	Hymenoptera
2.87617	2.02347	1.58744	2.45951	Richness	Hymenoptera
2.88981	2.01965	1.58395	2.45535	Richness	Hymenoptera
2.904	2.01567	1.5803	2.45105	Richness	Hymenoptera
2.90974	2.01406	1.57881	2.44932	Richness	Hymenoptera
2.91307	2.01313	1.57794	2.44831	Richness	Hymenoptera
2.91321	2.01309	1.57791	2.44827	Richness	Hymenoptera
2.91323	2.01308	1.5779	2.44827	Richness	Hymenoptera
2.91934	2.01137	1.57631	2.44643	Richness	Hymenoptera
2.92083	2.01096	1.57592	2.44599	Richness	Hymenoptera
2.95023	2.00272	1.56819	2.43724	Richness	Hymenoptera
2.95037	2.00268	1.56815	2.4372	Richness	Hymenoptera
2.9516	2.00233	1.56782	2.43684	Richness	Hymenoptera
2.95166	2.00231	1.56781	2.43682	Richness	Hymenoptera
2.96166	1.99951	1.56514	2.43388	Richness	Hymenoptera
2.96236	1.99932	1.56496	2.43368	Richness	Hymenoptera
2.97477	1.99584	1.56163	2.43005	Richness	Hymenoptera
2.98051	1.99423	1.56008	2.42837	Richness	Hymenoptera
2.98854	1.99198	1.55791	2.42604	Richness	Hymenoptera
2.99004	1.99156	1.55751	2.42561	Richness	Hymenoptera
2.99004	1.99156	1.5575	2.42561	Richness	Hymenoptera
2.99916	1.989	1.55503	2.42298	Richness	Hymenoptera
2.99917	1.989	1.55502	2.42298	Richness	Hymenoptera
3.00472	1.98744	1.55351	2.42138	Richness	Hymenoptera
3.0057	1.98717	1.55324	2.4211	Richness	Hymenoptera
3.00574	1.98716	1.55323	2.42109	Richness	Hymenoptera
3.00582	1.98713	1.55321	2.42106	Richness	Hymenoptera
3.00586	1.98712	1.55319	2.42105	Richness	Hymenoptera
3.01603	1.98427	1.55041	2.41814	Richness	Hymenoptera
3.01615	1.98424	1.55037	2.41811	Richness	Hymenoptera
3.01878	1.9835	1.54965	2.41736	Richness	Hymenoptera
3.02849	1.98078	1.54697	2.4146	Richness	Hymenoptera
3.05682	1.97284	1.53906	2.40662	Richness	Hymenoptera
3.05708	1.97277	1.53899	2.40655	Richness	Hymenoptera
3.05741	1.97268	1.53889	2.40646	Richness	Hymenoptera
3.08735	1.96428	1.5304	2.39816	Richness	Hymenoptera
3.0876	1.96421	1.53033	2.39809	Richness	Hymenoptera
3.08923	1.96376	1.52987	2.39765	Richness	Hymenoptera
3.08925	1.96375	1.52986	2.39764	Richness	Hymenoptera
3.09468	1.96223	1.52831	2.39615	Richness	Hymenoptera
3.1064	1.95894	1.52493	2.39295	Richness	Hymenoptera
3.10665	1.95887	1.52486	2.39289	Richness	Hymenoptera
3.11641	1.95614	1.52204	2.39024	Richness	Hymenoptera
3.11695	1.95599	1.52188	2.39009	Richness	Hymenoptera
3.11716	1.95593	1.52182	2.39004	Richness	Hymenoptera
3.11756	1.95582	1.52171	2.38993	Richness	Hymenoptera
3.12564	1.95355	1.51936	2.38775	Richness	Hymenoptera
3.12599	1.95346	1.51925	2.38766	Richness	Hymenoptera
3.12623	1.95339	1.51918	2.38759	Richness	Hymenoptera
3.12641	1.95334	1.51913	2.38754	Richness	Hymenoptera
3.1267	1.95326	1.51905	2.38747	Richness	Hymenoptera
3.12691	1.9532	1.51899	2.38741	Richness	Hymenoptera
3.12701	1.95317	1.51896	2.38738	Richness	Hymenoptera
3.12736	1.95307	1.51886	2.38729	Richness	Hymenoptera
3.12921	1.95255	1.51832	2.38679	Richness	Hymenoptera
3.13104	1.95204	1.51778	2.3863	Richness	Hymenoptera
3.13205	1.95176	1.51748	2.38603	Richness	Hymenoptera
3.13397	1.95122	1.51692	2.38551	Richness	Hymenoptera
3.13792	1.95011	1.51577	2.38445	Richness	Hymenoptera
3.13805	1.95007	1.51573	2.38442	Richness	Hymenoptera
3.13816	1.95004	1.5157	2.38439	Richness	Hymenoptera
3.14342	1.94857	1.51415	2.38299	Richness	Hymenoptera
3.14428	1.94833	1.5139	2.38276	Richness	Hymenoptera
3.14429	1.94833	1.5139	2.38276	Richness	Hymenoptera
3.14548	1.94799	1.51355	2.38244	Richness	Hymenoptera
3.14583	1.9479	1.51344	2.38235	Richness	Hymenoptera
3.14602	1.94784	1.51339	2.3823	Richness	Hymenoptera
3.15214	1.94613	1.51158	2.38067	Richness	Hymenoptera
3.15238	1.94606	1.51151	2.3806	Richness	Hymenoptera
3.15244	1.94604	1.51149	2.38059	Richness	Hymenoptera
3.15249	1.94603	1.51148	2.38058	Richness	Hymenoptera
3.1525	1.94602	1.51147	2.38057	Richness	Hymenoptera
3.15515	1.94528	1.51069	2.37987	Richness	Hymenoptera
3.15577	1.94511	1.51051	2.37971	Richness	Hymenoptera
3.16248	1.94323	1.50852	2.37794	Richness	Hymenoptera
3.19667	1.93364	1.49828	2.36901	Richness	Hymenoptera
3.2064	1.93092	1.49534	2.3665	Richness	Hymenoptera
3.20642	1.93091	1.49533	2.36649	Richness	Hymenoptera
3.2065	1.93089	1.49531	2.36647	Richness	Hymenoptera
3.20756	1.93059	1.49499	2.3662	Richness	Hymenoptera
3.20761	1.93058	1.49497	2.36618	Richness	Hymenoptera
3.20763	1.93057	1.49497	2.36618	Richness	Hymenoptera
3.20766	1.93056	1.49496	2.36617	Richness	Hymenoptera
3.20787	1.93051	1.4949	2.36612	Richness	Hymenoptera
3.20812	1.93044	1.49482	2.36605	Richness	Hymenoptera
3.20813	1.93043	1.49481	2.36605	Richness	Hymenoptera
3.20815	1.93043	1.49481	2.36605	Richness	Hymenoptera
3.21284	1.92911	1.49338	2.36484	Richness	Hymenoptera
3.21588	1.92826	1.49246	2.36406	Richness	Hymenoptera
3.21594	1.92825	1.49244	2.36405	Richness	Hymenoptera
3.21609	1.9282	1.49239	2.36401	Richness	Hymenoptera
3.21612	1.92819	1.49239	2.364	Richness	Hymenoptera
3.22916	1.92454	1.4884	2.36068	Richness	Hymenoptera
3.23643	1.9225	1.48616	2.35884	Richness	Hymenoptera
3.23664	1.92244	1.4861	2.35879	Richness	Hymenoptera
3.24087	1.92126	1.4848	2.35772	Richness	Hymenoptera
3.24106	1.9212	1.48474	2.35767	Richness	Hymenoptera
3.24124	1.92115	1.48468	2.35762	Richness	Hymenoptera
3.24316	1.92062	1.48409	2.35714	Richness	Hymenoptera
3.24319	1.92061	1.48408	2.35713	Richness	Hymenoptera
3.24519	1.92005	1.48346	2.35663	Richness	Hymenoptera
3.24529	1.92002	1.48343	2.3566	Richness	Hymenoptera
3.24533	1.92001	1.48342	2.35659	Richness	Hymenoptera
3.24533	1.92001	1.48342	2.35659	Richness	Hymenoptera
3.24536	1.92	1.48341	2.35659	Richness	Hymenoptera
3.2488	1.91903	1.48235	2.35572	Richness	Hymenoptera
3.25582	1.91707	1.48017	2.35396	Richness	Hymenoptera
3.26375	1.91484	1.4777	2.35198	Richness	Hymenoptera
3.26384	1.91482	1.47767	2.35196	Richness	Hymenoptera
3.26406	1.91476	1.47761	2.35191	Richness	Hymenoptera
3.26409	1.91475	1.4776	2.3519	Richness	Hymenoptera
3.2643	1.91469	1.47753	2.35185	Richness	Hymenoptera
3.2647	1.91458	1.47741	2.35175	Richness	Hymenoptera
3.26497	1.9145	1.47732	2.35168	Richness	Hymenoptera
3.26525	1.91442	1.47724	2.35161	Richness	Hymenoptera
3.27917	1.91052	1.47288	2.34817	Richness	Hymenoptera
3.27918	1.91052	1.47288	2.34816	Richness	Hymenoptera
3.27919	1.91052	1.47287	2.34816	Richness	Hymenoptera
3.30186	1.90416	1.46572	2.34261	Richness	Hymenoptera
3.30216	1.90408	1.46562	2.34253	Richness	Hymenoptera
3.30394	1.90358	1.46506	2.3421	Richness	Hymenoptera
3.30441	1.90345	1.46491	2.34199	Richness	Hymenoptera
3.30924	1.90209	1.46337	2.34082	Richness	Hymenoptera
3.31122	1.90154	1.46274	2.34034	Richness	Hymenoptera
3.31154	1.90145	1.46264	2.34026	Richness	Hymenoptera
3.31283	1.90109	1.46223	2.33995	Richness	Hymenoptera
3.31284	1.90108	1.46223	2.33994	Richness	Hymenoptera
3.32194	1.89854	1.45932	2.33775	Richness	Hymenoptera
3.32616	1.89735	1.45797	2.33674	Richness	Hymenoptera
3.32674	1.89719	1.45778	2.3366	Richness	Hymenoptera
3.32681	1.89717	1.45776	2.33658	Richness	Hymenoptera
3.33886	1.89379	1.45388	2.3337	Richness	Hymenoptera
3.3421	1.89289	1.45284	2.33293	Richness	Hymenoptera
3.34225	1.89284	1.45279	2.3329	Richness	Hymenoptera
3.34237	1.89281	1.45275	2.33287	Richness	Hymenoptera
3.34396	1.89236	1.45223	2.33249	Richness	Hymenoptera
3.36818	1.88558	1.44437	2.32679	Richness	Hymenoptera
3.37638	1.88328	1.44168	2.32487	Richness	Hymenoptera
3.37652	1.88324	1.44164	2.32484	Richness	Hymenoptera
3.38107	1.88196	1.44014	2.32378	Richness	Hymenoptera
3.38112	1.88195	1.44013	2.32377	Richness	Hymenoptera
3.38145	1.88186	1.44002	2.32369	Richness	Hymenoptera
3.38572	1.88066	1.43861	2.32271	Richness	Hymenoptera
3.38954	1.87959	1.43736	2.32182	Richness	Hymenoptera
3.38954	1.87959	1.43736	2.32182	Richness	Hymenoptera
3.38954	1.87959	1.43736	2.32182	Richness	Hymenoptera
3.38971	1.87954	1.4373	2.32178	Richness	Hymenoptera
3.38972	1.87954	1.4373	2.32178	Richness	Hymenoptera
3.40906	1.87412	1.43089	2.31734	Richness	Hymenoptera
3.45926	1.86005	1.41403	2.30607	Richness	Hymenoptera
3.45927	1.86004	1.41403	2.30606	Richness	Hymenoptera
3.50117	1.8483	1.39969	2.29692	Richness	Hymenoptera
3.50119	1.8483	1.39968	2.29691	Richness	Hymenoptera
3.50134	1.84826	1.39963	2.29688	Richness	Hymenoptera
3.50201	1.84807	1.3994	2.29674	Richness	Hymenoptera
3.51143	1.84543	1.39614	2.29471	Richness	Hymenoptera
3.53146	1.83981	1.38918	2.29045	Richness	Hymenoptera
3.53157	1.83978	1.38914	2.29043	Richness	Hymenoptera
3.53171	1.83974	1.38909	2.2904	Richness	Hymenoptera
3.53655	1.83839	1.3874	2.28938	Richness	Hymenoptera
3.56891	1.82932	1.37601	2.28262	Richness	Hymenoptera
3.56905	1.82928	1.37596	2.28259	Richness	Hymenoptera
3.56908	1.82927	1.37595	2.28259	Richness	Hymenoptera
3.59812	1.82113	1.36561	2.27665	Richness	Hymenoptera
3.61015	1.81776	1.3613	2.27421	Richness	Hymenoptera
3.61021	1.81774	1.36128	2.2742	Richness	Hymenoptera
2.35204	0.432362	-0.12639	0.991115	Richness	Lepidoptera
2.35209	0.432331	-0.126405	0.991066	Richness	Lepidoptera
2.35282	0.431883	-0.126609	0.990375	Richness	Lepidoptera
2.49476	0.34554	-0.171016	0.862096	Richness	Lepidoptera
2.49486	0.345482	-0.17105	0.862014	Richness	Lepidoptera
2.50227	0.340976	-0.173667	0.855618	Richness	Lepidoptera
2.63721	0.258889	-0.227311	0.745089	Richness	Lepidoptera
2.63761	0.258647	-0.227487	0.744782	Richness	Lepidoptera
2.96236	0.0610986	-0.410569	0.532767	Richness	Lepidoptera
2.98569	0.0469051	-0.426849	0.52066	Richness	Lepidoptera
3.00472	0.035328	-0.440431	0.511087	Richness	Lepidoptera
3.0057	0.034733	-0.441137	0.510603	Richness	Lepidoptera
3.00574	0.0347079	-0.441166	0.510582	Richness	Lepidoptera
3.00582	0.0346575	-0.441226	0.510541	Richness	Lepidoptera
3.00586	0.0346324	-0.441256	0.510521	Richness	Lepidoptera
3.10997	-0.028695	-0.520278	0.462888	Richness	Lepidoptera
3.12921	-0.0403988	-0.535704	0.454907	Richness	Lepidoptera
3.13104	-0.0415149	-0.537188	0.454158	Richness	Lepidoptera
3.13205	-0.0421285	-0.538005	0.453748	Richness	Lepidoptera
3.14245	-0.0484548	-0.546464	0.449555	Richness	Lepidoptera
3.14428	-0.049565	-0.547956	0.448826	Richness	Lepidoptera
3.14429	-0.0495706	-0.547964	0.448822	Richness	Lepidoptera
3.15238	-0.0544973	-0.554609	0.445615	Richness	Lepidoptera
3.15244	-0.0545279	-0.554651	0.445595	Richness	Lepidoptera
3.15249	-0.0545624	-0.554697	0.445573	Richness	Lepidoptera
3.1525	-0.0545695	-0.554707	0.445568	Richness	Lepidoptera
3.15515	-0.0561802	-0.556889	0.444529	Richness	Lepidoptera
3.15577	-0.0565554	-0.557398	0.444287	Richness	Lepidoptera
3.17596	-0.0688403	-0.574194	0.436513	Richness	Lepidoptera
3.19676	-0.0814905	-0.591753	0.428772	Richness	Lepidoptera
3.20245	-0.0849519	-0.596603	0.426699	Richness	Lepidoptera
3.23879	-0.107058	-0.628027	0.413912	Richness	Lepidoptera
3.55275	-0.298041	-0.926315	0.330234	Richness	Lepidoptera
3.55275	-0.298042	-0.926318	0.330233	Richness	Lepidoptera
3.5679	-0.307261	-0.941694	0.327173	Richness	Lepidoptera
3.56795	-0.307288	-0.94174	0.327163	Richness	Lepidoptera
3.56798	-0.307305	-0.941768	0.327158	Richness	Lepidoptera
3.568	-0.307322	-0.941796	0.327152	Richness	Lepidoptera
3.58861	-0.319859	-0.962824	0.323105	Richness	Lepidoptera
3.58862	-0.319863	-0.96283	0.323104	Richness	Lepidoptera
3.58864	-0.319875	-0.96285	0.3231	Richness	Lepidoptera
3.59245	-0.322195	-0.966755	0.322365	Richness	Lepidoptera
2.59639	-0.373039	-1.26552	0.519442	Richness	Apodiformes
2.59664	-0.372592	-1.26494	0.519756	Richness	Apodiformes
2.59666	-0.372567	-1.26491	0.519773	Richness	Apodiformes
2.59691	-0.372114	-1.26432	0.520091	Richness	Apodiformes
2.62312	-0.325888	-1.20476	0.552983	Richness	Apodiformes
2.62321	-0.32573	-1.20456	0.553097	Richness	Apodiformes
2.62334	-0.325498	-1.20426	0.553265	Richness	Apodiformes
2.65055	-0.2775	-1.14356	0.588558	Richness	Apodiformes
2.65061	-0.277397	-1.14343	0.588634	Richness	Apodiformes
2.65144	-0.275927	-1.14159	0.589734	Richness	Apodiformes
2.65265	-0.273794	-1.13892	0.591332	Richness	Apodiformes
2.65277	-0.27359	-1.13866	0.591484	Richness	Apodiformes
2.65402	-0.271375	-1.1359	0.593146	Richness	Apodiformes
2.66817	-0.246414	-1.10488	0.612053	Richness	Apodiformes
2.6704	-0.242479	-1.10002	0.615064	Richness	Apodiformes
2.67043	-0.242436	-1.09997	0.615097	Richness	Apodiformes
2.6705	-0.242318	-1.09982	0.615187	Richness	Apodiformes
2.67086	-0.241683	-1.09904	0.615674	Richness	Apodiformes
2.67088	-0.241648	-1.099	0.615701	Richness	Apodiformes
2.67114	-0.241175	-1.09841	0.616063	Richness	Apodiformes
2.67129	-0.240923	-1.0981	0.616257	Richness	Apodiformes
2.67174	-0.240132	-1.09713	0.616863	Richness	Apodiformes
2.67198	-0.239697	-1.09659	0.617197	Richness	Apodiformes
2.67204	-0.239598	-1.09647	0.617273	Richness	Apodiformes
2.6722	-0.23931	-1.09611	0.617495	Richness	Apodiformes
2.71003	-0.172584	-1.01512	0.669954	Richness	Apodiformes
2.71007	-0.172516	-1.01504	0.670008	Richness	Apodiformes
2.71016	-0.172352	-1.01484	0.67014	Richness	Apodiformes
2.7102	-0.172286	-1.01477	0.670193	Richness	Apodiformes
2.86198	0.095453	-0.716179	0.907085	Richness	Apodiformes
3.01831	0.371203	-0.455517	1.19792	Richness	Apodiformes
3.14928	0.602223	-0.272155	1.4766	Richness	Apodiformes
1.68857	0.781598	-0.148679	1.71187	Richness	Passeriformes
1.69133	0.781626	-0.147737	1.71099	Richness	Passeriformes
1.69287	0.781641	-0.147213	1.7105	Richness	Passeriformes
1.75083	0.782226	-0.127892	1.69235	Richness	Passeriformes
2.14505	0.786205	-0.021476	1.59389	Richness	Passeriformes
2.38281	0.788605	0.016965	1.56025	Richness	Passeriformes
2.38283	0.788605	0.0169674	1.56024	Richness	Passeriformes
2.45792	0.789363	0.0244181	1.55431	Richness	Passeriformes
2.45837	0.789368	0.0244555	1.55428	Richness	Passeriformes
2.45844	0.789369	0.0244612	1.55428	Richness	Passeriformes
2.46841	0.789469	0.025271	1.55367	Richness	Passeriformes
2.46848	0.78947	0.0252766	1.55366	Richness	Passeriformes
2.56321	0.790426	0.0308594	1.54999	Richness	Passeriformes
2.56325	0.790427	0.0308608	1.54999	Richness	Passeriformes
2.56375	0.790432	0.0308802	1.54998	Richness	Passeriformes
2.5859	0.790655	0.0316259	1.54968	Richness	Passeriformes
2.59577	0.790755	0.03189	1.54962	Richness	Passeriformes
2.59639	0.790761	0.0319051	1.54962	Richness	Passeriformes
2.59664	0.790764	0.0319113	1.54962	Richness	Passeriformes
2.59666	0.790764	0.0319116	1.54962	Richness	Passeriformes
2.59691	0.790766	0.0319178	1.54961	Richness	Passeriformes
2.62312	0.791031	0.0324024	1.54966	Richness	Passeriformes
2.62321	0.791032	0.0324035	1.54966	Richness	Passeriformes
2.62334	0.791033	0.0324052	1.54966	Richness	Passeriformes
2.65055	0.791308	0.032592	1.55002	Richness	Passeriformes
2.65061	0.791308	0.0325921	1.55002	Richness	Passeriformes
2.65144	0.791317	0.0325928	1.55004	Richness	Passeriformes
2.65265	0.791329	0.0325932	1.55006	Richness	Passeriformes
2.65277	0.79133	0.0325932	1.55007	Richness	Passeriformes
2.65402	0.791343	0.0325929	1.55009	Richness	Passeriformes
2.66817	0.791486	0.0325426	1.55043	Richness	Passeriformes
2.6704	0.791508	0.0325268	1.55049	Richness	Passeriformes
2.67043	0.791508	0.0325266	1.55049	Richness	Passeriformes
2.6705	0.791509	0.0325261	1.55049	Richness	Passeriformes
2.67086	0.791513	0.0325233	1.5505	Richness	Passeriformes
2.67088	0.791513	0.0325232	1.5505	Richness	Passeriformes
2.67114	0.791516	0.0325211	1.55051	Richness	Passeriformes
2.67129	0.791517	0.0325199	1.55051	Richness	Passeriformes
2.67174	0.791522	0.0325163	1.55053	Richness	Passeriformes
2.67198	0.791524	0.0325143	1.55053	Richness	Passeriformes
2.67204	0.791525	0.0325138	1.55054	Richness	Passeriformes
2.6722	0.791526	0.0325125	1.55054	Richness	Passeriformes
2.71003	0.791908	0.0318889	1.55193	Richness	Passeriformes
2.71007	0.791908	0.0318879	1.55193	Richness	Passeriformes
2.71016	0.791909	0.0318856	1.55193	Richness	Passeriformes
2.7102	0.79191	0.0318847	1.55193	Richness	Passeriformes
2.78467	0.792661	0.0288605	1.55646	Richness	Passeriformes
2.86198	0.793442	0.0232417	1.56364	Richness	Passeriformes
2.92793	0.794107	0.0164988	1.57172	Richness	Passeriformes
2.94884	0.794318	0.0139948	1.57464	Richness	Passeriformes
2.95783	0.794409	0.0128641	1.57595	Richness	Passeriformes
2.95804	0.794411	0.0128376	1.57599	Richness	Passeriformes
2.95881	0.794419	0.0127392	1.5761	Richness	Passeriformes
2.97068	0.794539	0.0111933	1.57788	Richness	Passeriformes
2.97465	0.794579	0.0106646	1.57849	Richness	Passeriformes
2.97653	0.794598	0.0104114	1.57878	Richness	Passeriformes
2.97689	0.794602	0.0103629	1.57884	Richness	Passeriformes
2.98369	0.79467	0.00943562	1.57991	Richness	Passeriformes
2.98529	0.794686	0.00921544	1.58016	Richness	Passeriformes
2.98536	0.794687	0.00920601	1.58017	Richness	Passeriformes
2.98548	0.794688	0.00918899	1.58019	Richness	Passeriformes
2.98555	0.794689	0.00917961	1.5802	Richness	Passeriformes
2.98556	0.794689	0.00917802	1.5802	Richness	Passeriformes
2.98564	0.79469	0.00916668	1.58021	Richness	Passeriformes
2.98565	0.79469	0.009165	1.58022	Richness	Passeriformes
3.01831	0.79502	0.00443934	1.5856	Richness	Passeriformes
3.07139	0.795556	-0.00410598	1.59522	Richness	Passeriformes
3.07861	0.795628	-0.00534877	1.59661	Richness	Passeriformes
3.09567	0.795801	-0.0083626	1.59996	Richness	Passeriformes
3.09572	0.795801	-0.00837061	1.59997	Richness	Passeriformes
3.14928	0.796342	-0.0185133	1.6112	Richness	Passeriformes
3.14934	0.796342	-0.0185254	1.61121	Richness	Passeriformes
3.14938	0.796343	-0.0185332	1.61122	Richness	Passeriformes
3.18812	0.796734	-0.0264959	1.61996	Richness	Passeriformes
3.22155	0.797071	-0.0337748	1.62792	Richness	Passeriformes
3.22171	0.797073	-0.0338096	1.62796	Richness	Passeriformes
3.22175	0.797073	-0.0338177	1.62796	Richness	Passeriformes
3.22192	0.797075	-0.0338573	1.62801	Richness	Passeriformes
3.22904	0.797147	-0.0354545	1.62975	Richness	Passeriformes
3.27313	0.797592	-0.0457213	1.6409	Richness	Passeriformes
3.27337	0.797594	-0.0457778	1.64097	Richness	Passeriformes
3.27667	0.797627	-0.0465719	1.64183	Richness	Passeriformes
3.27676	0.797628	-0.0465942	1.64185	Richness	Passeriformes
3.27782	0.797639	-0.0468503	1.64213	Richness	Passeriformes
3.27791	0.79764	-0.046871	1.64215	Richness	Passeriformes
3.278	0.797641	-0.0468916	1.64217	Richness	Passeriformes
3.28264	0.797688	-0.048017	1.64339	Richness	Passeriformes
2.23638	2.23852	1.5119	2.96515	Abundance	Coleoptera
2.49476	2.11818	1.51281	2.72355	Abundance	Coleoptera
2.49486	2.11813	1.5128	2.72347	Abundance	Coleoptera
2.63721	2.05183	1.49424	2.60943	Abundance	Coleoptera
2.63761	2.05165	1.49417	2.60913	Abundance	Coleoptera
2.96236	1.9004	1.37771	2.42308	Abundance	Coleoptera
3.00472	1.88066	1.35396	2.40737	Abundance	Coleoptera
3.0057	1.88021	1.35339	2.40703	Abundance	Coleoptera
3.00574	1.88019	1.35336	2.40701	Abundance	Coleoptera
3.00582	1.88015	1.35332	2.40699	Abundance	Coleoptera
3.00586	1.88013	1.35329	2.40697	Abundance	Coleoptera
3.10997	1.83164	1.28667	2.37662	Abundance	Coleoptera
3.12921	1.82268	1.27316	2.37221	Abundance	Coleoptera
3.13104	1.82183	1.27185	2.37181	Abundance	Coleoptera
3.13205	1.82136	1.27113	2.37159	Abundance	Coleoptera
3.14428	1.81567	1.26233	2.369	Abundance	Coleoptera
3.14429	1.81566	1.26232	2.369	Abundance	Coleoptera
3.15238	1.81189	1.25641	2.36737	Abundance	Coleoptera
3.15244	1.81187	1.25637	2.36736	Abundance	Coleoptera
3.15249	1.81184	1.25633	2.36735	Abundance	Coleoptera
3.1525	1.81183	1.25632	2.36734	Abundance	Coleoptera
3.15515	1.8106	1.25438	2.36682	Abundance	Coleoptera
3.15577	1.81031	1.25392	2.3667	Abundance	Coleoptera
2.68866	1.25141	0.681486	1.82134	Abundance	Diptera
2.68879	1.25179	0.681903	1.82168	Abundance	Diptera
2.70626	1.30471	0.739576	1.86985	Abundance	Diptera
2.70659	1.3057	0.740649	1.87075	Abundance	Diptera
2.70671	1.30605	0.741033	1.87107	Abundance	Diptera
2.70748	1.30839	0.743579	1.87321	Abundance	Diptera
2.70799	1.30995	0.745272	1.87463	Abundance	Diptera
2.70813	1.31038	0.745733	1.87502	Abundance	Diptera
2.74859	1.43289	0.87823	1.98754	Abundance	Diptera
2.75378	1.44861	0.895141	2.00209	Abundance	Diptera
2.7539	1.44899	0.895542	2.00243	Abundance	Diptera
2.96236	2.08029	1.55382	2.60675	Abundance	Diptera
3.00472	2.20858	1.68243	2.73474	Abundance	Diptera
3.0057	2.21155	1.68538	2.73771	Abundance	Diptera
3.00574	2.21167	1.68551	2.73784	Abundance	Diptera
3.00582	2.21192	1.68576	2.73809	Abundance	Diptera
3.00586	2.21205	1.68588	2.73822	Abundance	Diptera
3.12921	2.58559	2.05006	3.12112	Abundance	Diptera
3.13104	2.59115	2.05536	3.12693	Abundance	Diptera
3.13205	2.5942	2.05828	3.13012	Abundance	Diptera
3.14428	2.63122	2.09354	3.16891	Abundance	Diptera
3.14429	2.63125	2.09356	3.16894	Abundance	Diptera
3.15238	2.65578	2.11685	3.19471	Abundance	Diptera
3.15244	2.65593	2.11699	3.19487	Abundance	Diptera
3.15249	2.6561	2.11715	3.19506	Abundance	Diptera
3.1525	2.65614	2.11719	3.19509	Abundance	Diptera
3.15515	2.66416	2.12478	3.20353	Abundance	Diptera
3.15577	2.66603	2.12655	3.2055	Abundance	Diptera
3.27917	3.03975	2.47367	3.60584	Abundance	Diptera
3.27918	3.03978	2.47369	3.60587	Abundance	Diptera
3.27919	3.0398	2.47371	3.60589	Abundance	Diptera
3.31283	3.14169	2.56614	3.71725	Abundance	Diptera
3.31284	3.14172	2.56617	3.71728	Abundance	Diptera
3.38954	3.37398	2.7737	3.97427	Abundance	Diptera
3.38954	3.37399	2.77371	3.97428	Abundance	Diptera
2.70626	3.61363	3.07611	4.15116	Abundance	Hymenoptera
2.70659	3.61329	3.07582	4.15077	Abundance	Hymenoptera
2.70671	3.61317	3.07571	4.15063	Abundance	Hymenoptera
2.70748	3.61236	3.07502	4.1497	Abundance	Hymenoptera
2.70799	3.61182	3.07456	4.14908	Abundance	Hymenoptera
2.70813	3.61167	3.07444	4.14891	Abundance	Hymenoptera
2.71213	3.60748	3.07086	4.1441	Abundance	Hymenoptera
2.72872	3.59008	3.05594	4.12421	Abundance	Hymenoptera
2.74859	3.56924	3.03795	4.10052	Abundance	Hymenoptera
2.75378	3.56379	3.03322	4.09435	Abundance	Hymenoptera
2.7539	3.56366	3.03311	4.09421	Abundance	Hymenoptera
2.87617	3.4354	2.91883	3.95197	Abundance	Hymenoptera
2.88981	3.42109	2.90571	3.93646	Abundance	Hymenoptera
2.904	3.4062	2.89199	3.92042	Abundance	Hymenoptera
2.90974	3.40018	2.88641	3.91395	Abundance	Hymenoptera
2.91307	3.39668	2.88317	3.9102	Abundance	Hymenoptera
2.91321	3.39654	2.88303	3.91004	Abundance	Hymenoptera
2.91323	3.39652	2.88301	3.91002	Abundance	Hymenoptera
2.91934	3.39011	2.87706	3.90316	Abundance	Hymenoptera
2.92083	3.38855	2.8756	3.90149	Abundance	Hymenoptera
2.95023	3.35771	2.8467	3.86871	Abundance	Hymenoptera
2.95037	3.35756	2.84656	3.86855	Abundance	Hymenoptera
2.9516	3.35627	2.84535	3.86719	Abundance	Hymenoptera
2.95166	3.3562	2.84529	3.86712	Abundance	Hymenoptera
2.96166	3.34572	2.83537	3.85606	Abundance	Hymenoptera
2.96236	3.34498	2.83468	3.85529	Abundance	Hymenoptera
2.97477	3.33196	2.82231	3.84162	Abundance	Hymenoptera
2.98051	3.32594	2.81656	3.83532	Abundance	Hymenoptera
2.98854	3.31751	2.8085	3.82653	Abundance	Hymenoptera
2.99004	3.31595	2.807	3.8249	Abundance	Hymenoptera
2.99004	3.31594	2.80699	3.82489	Abundance	Hymenoptera
2.99916	3.30638	2.79781	3.81495	Abundance	Hymenoptera
2.99917	3.30637	2.7978	3.81494	Abundance	Hymenoptera
3.00472	3.30054	2.79218	3.8089	Abundance	Hymenoptera
3.0057	3.29952	2.79119	3.80784	Abundance	Hymenoptera
3.00574	3.29947	2.79115	3.8078	Abundance	Hymenoptera
3.00582	3.29939	2.79107	3.80771	Abundance	Hymenoptera
3.00586	3.29934	2.79103	3.80766	Abundance	Hymenoptera
3.01603	3.28868	2.78072	3.79665	Abundance	Hymenoptera
3.01615	3.28855	2.78059	3.79652	Abundance	Hymenoptera
3.01878	3.2858	2.77792	3.79368	Abundance	Hymenoptera
3.02849	3.27561	2.76801	3.78321	Abundance	Hymenoptera
3.05682	3.24589	2.73888	3.75289	Abundance	Hymenoptera
3.05708	3.24562	2.73862	3.75262	Abundance	Hymenoptera
3.05741	3.24528	2.73828	3.75227	Abundance	Hymenoptera
3.08735	3.21386	2.70711	3.72061	Abundance	Hymenoptera
3.0876	3.2136	2.70685	3.72035	Abundance	Hymenoptera
3.08923	3.21189	2.70515	3.71864	Abundance	Hymenoptera
3.08925	3.21187	2.70513	3.71862	Abundance	Hymenoptera
3.09468	3.20618	2.69943	3.71292	Abundance	Hymenoptera
3.1064	3.19388	2.68709	3.70067	Abundance	Hymenoptera
3.10665	3.19361	2.68682	3.7004	Abundance	Hymenoptera
3.11641	3.18338	2.67651	3.69025	Abundance	Hymenoptera
3.11695	3.18281	2.67593	3.68969	Abundance	Hymenoptera
3.11716	3.18259	2.67571	3.68947	Abundance	Hymenoptera
3.11756	3.18218	2.67529	3.68906	Abundance	Hymenoptera
3.12564	3.1737	2.66671	3.68069	Abundance	Hymenoptera
3.12599	3.17333	2.66634	3.68032	Abundance	Hymenoptera
3.12623	3.17308	2.66608	3.68007	Abundance	Hymenoptera
3.12641	3.17289	2.66589	3.67988	Abundance	Hymenoptera
3.1267	3.17259	2.66559	3.67959	Abundance	Hymenoptera
3.12691	3.17237	2.66536	3.67937	Abundance	Hymenoptera
3.12701	3.17226	2.66526	3.67927	Abundance	Hymenoptera
3.12736	3.17189	2.66488	3.67891	Abundance	Hymenoptera
3.12921	3.16995	2.66291	3.677	Abundance	Hymenoptera
3.13104	3.16803	2.66096	3.6751	Abundance	Hymenoptera
3.13205	3.16697	2.65988	3.67406	Abundance	Hymenoptera
3.13397	3.16496	2.65784	3.67208	Abundance	Hymenoptera
3.13792	3.16081	2.65361	3.66801	Abundance	Hymenoptera
3.13805	3.16068	2.65348	3.66788	Abundance	Hymenoptera
3.13816	3.16056	2.65336	3.66777	Abundance	Hymenoptera
3.14342	3.15504	2.64773	3.66235	Abundance	Hymenoptera
3.14428	3.15415	2.64682	3.66148	Abundance	Hymenoptera
3.14429	3.15414	2.64681	3.66147	Abundance	Hymenoptera
3.14548	3.15289	2.64553	3.66025	Abundance	Hymenoptera
3.14583	3.15252	2.64515	3.65988	Abundance	Hymenoptera
3.14602	3.15232	2.64495	3.65969	Abundance	Hymenoptera
3.15214	3.1459	2.63838	3.65342	Abundance	Hymenoptera
3.15238	3.14564	2.63812	3.65317	Abundance	Hymenoptera
3.15244	3.14559	2.63806	3.65311	Abundance	Hymenoptera
3.15249	3.14553	2.638	3.65306	Abundance	Hymenoptera
3.1525	3.14552	2.63799	3.65304	Abundance	Hymenoptera
3.15515	3.14274	2.63514	3.65034	Abundance	Hymenoptera
3.15577	3.14209	2.63448	3.64971	Abundance	Hymenoptera
3.16248	3.13505	2.62725	3.64286	Abundance	Hymenoptera
3.19667	3.09918	2.5901	3.60826	Abundance	Hymenoptera
3.2064	3.08898	2.57945	3.59852	Abundance	Hymenoptera
3.20642	3.08895	2.57941	3.59849	Abundance	Hymenoptera
3.2065	3.08887	2.57933	3.59841	Abundance	Hymenoptera
3.20756	3.08776	2.57817	3.59735	Abundance	Hymenoptera
3.20761	3.0877	2.57811	3.5973	Abundance	Hymenoptera
3.20763	3.08769	2.57809	3.59728	Abundance	Hymenoptera
3.20766	3.08765	2.57805	3.59725	Abundance	Hymenoptera
3.20787	3.08744	2.57783	3.59705	Abundance	Hymenoptera
3.20812	3.08718	2.57755	3.5968	Abundance	Hymenoptera
3.20813	3.08716	2.57754	3.59678	Abundance	Hymenoptera
3.20815	3.08714	2.57752	3.59677	Abundance	Hymenoptera
3.21284	3.08222	2.57236	3.59208	Abundance	Hymenoptera
3.21588	3.07903	2.56901	3.58905	Abundance	Hymenoptera
3.21594	3.07897	2.56895	3.58899	Abundance	Hymenoptera
3.21609	3.07881	2.56878	3.58884	Abundance	Hymenoptera
3.21612	3.07878	2.56875	3.58881	Abundance	Hymenoptera
3.22916	3.0651	2.55435	3.57585	Abundance	Hymenoptera
3.23643	3.05747	2.54629	3.56866	Abundance	Hymenoptera
3.23664	3.05725	2.54606	3.56845	Abundance	Hymenoptera
3.24087	3.05281	2.54135	3.56427	Abundance	Hymenoptera
3.24106	3.05262	2.54115	3.56409	Abundance	Hymenoptera
3.24124	3.05243	2.54094	3.56391	Abundance	Hymenoptera
3.24316	3.05042	2.53881	3.56202	Abundance	Hymenoptera
3.24319	3.05038	2.53878	3.56199	Abundance	Hymenoptera
3.24519	3.04828	2.53655	3.56002	Abundance	Hymenoptera
3.24529	3.04818	2.53643	3.55992	Abundance	Hymenoptera
3.24533	3.04814	2.53639	3.55989	Abundance	Hymenoptera
3.24533	3.04814	2.53639	3.55989	Abundance	Hymenoptera
3.24536	3.04811	2.53636	3.55986	Abundance	Hymenoptera
3.2488	3.0445	2.53252	3.55647	Abundance	Hymenoptera
3.25582	3.03713	2.52468	3.54958	Abundance	Hymenoptera
3.26375	3.02881	2.5158	3.54182	Abundance	Hymenoptera
3.26384	3.02872	2.5157	3.54173	Abundance	Hymenoptera
3.26406	3.02849	2.51546	3.54153	Abundance	Hymenoptera
3.26409	3.02846	2.51542	3.5415	Abundance	Hymenoptera
3.2643	3.02824	2.51519	3.54129	Abundance	Hymenoptera
3.2647	3.02782	2.51474	3.5409	Abundance	Hymenoptera
3.26497	3.02754	2.51444	3.54064	Abundance	Hymenoptera
3.26525	3.02724	2.51412	3.54036	Abundance	Hymenoptera
3.27917	3.01264	2.49846	3.52681	Abundance	Hymenoptera
3.27918	3.01263	2.49845	3.52681	Abundance	Hymenoptera
3.27919	3.01262	2.49844	3.5268	Abundance	Hymenoptera
3.30186	2.98884	2.47277	3.50491	Abundance	Hymenoptera
3.30216	2.98852	2.47242	3.50462	Abundance	Hymenoptera
3.30394	2.98665	2.4704	3.50291	Abundance	Hymenoptera
3.30441	2.98616	2.46987	3.50246	Abundance	Hymenoptera
3.30924	2.98109	2.46436	3.49782	Abundance	Hymenoptera
3.31122	2.97902	2.4621	3.49593	Abundance	Hymenoptera
3.31154	2.97868	2.46174	3.49562	Abundance	Hymenoptera
3.31283	2.97733	2.46027	3.49439	Abundance	Hymenoptera
3.31284	2.97732	2.46025	3.49438	Abundance	Hymenoptera
3.32194	2.96778	2.44986	3.4857	Abundance	Hymenoptera
3.32616	2.96334	2.44501	3.48167	Abundance	Hymenoptera
3.32674	2.96274	2.44435	3.48112	Abundance	Hymenoptera
3.32681	2.96267	2.44428	3.48106	Abundance	Hymenoptera
3.33886	2.95002	2.43042	3.46962	Abundance	Hymenoptera
3.3421	2.94663	2.42669	3.46656	Abundance	Hymenoptera
3.34225	2.94647	2.42652	3.46642	Abundance	Hymenoptera
3.34237	2.94634	2.42637	3.4663	Abundance	Hymenoptera
3.34396	2.94467	2.42454	3.4648	Abundance	Hymenoptera
3.36818	2.91927	2.39648	3.44205	Abundance	Hymenoptera
3.37638	2.91067	2.38693	3.4344	Abundance	Hymenoptera
3.37652	2.91052	2.38677	3.43427	Abundance	Hymenoptera
3.38107	2.90575	2.38146	3.43004	Abundance	Hymenoptera
3.38112	2.90569	2.3814	3.42999	Abundance	Hymenoptera
3.38145	2.90534	2.38101	3.42968	Abundance	Hymenoptera
3.38572	2.90087	2.37602	3.42572	Abundance	Hymenoptera
3.38954	2.89686	2.37155	3.42218	Abundance	Hymenoptera
3.38954	2.89686	2.37155	3.42217	Abundance	Hymenoptera
3.38954	2.89686	2.37154	3.42217	Abundance	Hymenoptera
3.38971	2.89668	2.37134	3.42201	Abundance	Hymenoptera
3.38972	2.89667	2.37133	3.42201	Abundance	Hymenoptera
3.40906	2.87638	2.3486	3.40416	Abundance	Hymenoptera
3.45926	2.82373	2.28895	3.3585	Abundance	Hymenoptera
3.45927	2.82371	2.28893	3.35848	Abundance	Hymenoptera
3.50117	2.77976	2.23844	3.32107	Abundance	Hymenoptera
3.50119	2.77973	2.23841	3.32105	Abundance	Hymenoptera
3.50134	2.77958	2.23824	3.32093	Abundance	Hymenoptera
3.50201	2.77888	2.23743	3.32033	Abundance	Hymenoptera
3.51143	2.76899	2.22598	3.31201	Abundance	Hymenoptera
3.53146	2.74798	2.20155	3.29441	Abundance	Hymenoptera
3.53157	2.74787	2.20142	3.29432	Abundance	Hymenoptera
3.53171	2.74772	2.20125	3.29419	Abundance	Hymenoptera
3.53655	2.74265	2.19533	3.28996	Abundance	Hymenoptera
3.56891	2.70869	2.15551	3.26187	Abundance	Hymenoptera
3.56905	2.70855	2.15534	3.26176	Abundance	Hymenoptera
3.56908	2.70852	2.15531	3.26173	Abundance	Hymenoptera
3.59812	2.67806	2.11929	3.23682	Abundance	Hymenoptera
3.61015	2.66543	2.10428	3.22658	Abundance	Hymenoptera
3.61021	2.66537	2.10422	3.22653	Abundance	Hymenoptera
2.49476	2.2367	1.63036	2.84304	Abundance	Lepidoptera
2.49486	2.23661	1.63031	2.84292	Abundance	Lepidoptera
2.50227	2.2297	1.62627	2.83312	Abundance	Lepidoptera
2.63721	2.10372	1.54555	2.66189	Abundance	Lepidoptera
2.63761	2.10335	1.54529	2.66141	Abundance	Lepidoptera
2.96236	1.80018	1.28035	2.32	Abundance	Lepidoptera
3.00472	1.76063	1.23745	2.28381	Abundance	Lepidoptera
3.0057	1.75971	1.23644	2.28299	Abundance	Lepidoptera
3.00574	1.75968	1.23639	2.28296	Abundance	Lepidoptera
3.00582	1.7596	1.23631	2.28289	Abundance	Lepidoptera
3.00586	1.75956	1.23627	2.28285	Abundance	Lepidoptera
3.10997	1.66237	1.12269	2.20206	Abundance	Lepidoptera
3.12921	1.64441	1.10051	2.18832	Abundance	Lepidoptera
3.13104	1.6427	1.09837	2.18703	Abundance	Lepidoptera
3.13205	1.64176	1.0972	2.18632	Abundance	Lepidoptera
3.14245	1.63205	1.08503	2.17907	Abundance	Lepidoptera
3.14428	1.63034	1.08289	2.1778	Abundance	Lepidoptera
3.14429	1.63034	1.08288	2.1778	Abundance	Lepidoptera
3.15238	1.62278	1.07332	2.17223	Abundance	Lepidoptera
3.15244	1.62273	1.07326	2.1722	Abundance	Lepidoptera
3.15249	1.62268	1.07319	2.17216	Abundance	Lepidoptera
3.1525	1.62266	1.07318	2.17215	Abundance	Lepidoptera
3.15515	1.62019	1.07004	2.17035	Abundance	Lepidoptera
3.15577	1.61962	1.06931	2.16993	Abundance	Lepidoptera
3.17596	1.60076	1.04515	2.15638	Abundance	Lepidoptera
3.19676	1.58135	1.01989	2.14281	Abundance	Lepidoptera
3.20245	1.57604	1.01292	2.13916	Abundance	Lepidoptera
3.23879	1.54211	0.967715	2.11651	Abundance	Lepidoptera
3.55275	1.24902	0.539454	1.95858	Abundance	Lepidoptera
3.55275	1.24901	0.539449	1.95858	Abundance	Lepidoptera
3.5679	1.23487	0.517439	1.9523	Abundance	Lepidoptera
3.56795	1.23482	0.517373	1.95228	Abundance	Lepidoptera
3.56798	1.2348	0.517332	1.95227	Abundance	Lepidoptera
3.568	1.23477	0.517292	1.95225	Abundance	Lepidoptera
3.58861	1.21553	0.487202	1.94386	Abundance	Lepidoptera
3.58862	1.21553	0.487194	1.94386	Abundance	Lepidoptera
3.58864	1.21551	0.487165	1.94385	Abundance	Lepidoptera
3.59245	1.21195	0.481579	1.94232	Abundance	Lepidoptera
2.59639	1.40777	0.467355	2.34818	Abundance	Apodiformes
2.59664	1.40776	0.467373	2.34814	Abundance	Apodiformes
2.59666	1.40776	0.467374	2.34814	Abundance	Apodiformes
2.59691	1.40774	0.467392	2.34809	Abundance	Apodiformes
2.62312	1.4064	0.468784	2.34401	Abundance	Apodiformes
2.62321	1.40639	0.468788	2.344	Abundance	Apodiformes
2.62334	1.40639	0.468792	2.34398	Abundance	Apodiformes
2.65055	1.40499	0.469234	2.34075	Abundance	Apodiformes
2.65061	1.40499	0.469234	2.34075	Abundance	Apodiformes
2.65144	1.40495	0.469231	2.34066	Abundance	Apodiformes
2.65265	1.40489	0.469226	2.34054	Abundance	Apodiformes
2.65277	1.40488	0.469225	2.34053	Abundance	Apodiformes
2.65402	1.40481	0.469217	2.34041	Abundance	Apodiformes
2.66817	1.40409	0.468977	2.3392	Abundance	Apodiformes
2.6704	1.40397	0.468913	2.33904	Abundance	Apodiformes
2.67043	1.40397	0.468913	2.33903	Abundance	Apodiformes
2.6705	1.40397	0.468911	2.33903	Abundance	Apodiformes
2.67086	1.40395	0.4689	2.339	Abundance	Apodiformes
2.67088	1.40395	0.468899	2.339	Abundance	Apodiformes
2.67114	1.40394	0.468891	2.33898	Abundance	Apodiformes
2.67129	1.40393	0.468887	2.33897	Abundance	Apodiformes
2.67174	1.40391	0.468872	2.33894	Abundance	Apodiformes
2.67198	1.40389	0.468865	2.33892	Abundance	Apodiformes
2.67204	1.40389	0.468863	2.33892	Abundance	Apodiformes
2.6722	1.40388	0.468858	2.33891	Abundance	Apodiformes
2.71003	1.40194	0.466646	2.33724	Abundance	Apodiformes
2.71007	1.40194	0.466642	2.33724	Abundance	Apodiformes
2.71016	1.40194	0.466634	2.33724	Abundance	Apodiformes
2.7102	1.40193	0.466631	2.33724	Abundance	Apodiformes
2.86198	1.39415	0.438076	2.35023	Abundance	Apodiformes
3.14928	1.37942	0.306389	2.45246	Abundance	Apodiformes
1.68857	1.77089	0.672633	2.86915	Abundance	Passeriformes
1.69133	1.77065	0.673421	2.86789	Abundance	Passeriformes
1.69287	1.77052	0.673858	2.86719	Abundance	Passeriformes
1.75083	1.76557	0.68982	2.84132	Abundance	Passeriformes
2.14505	1.73189	0.767541	2.69625	Abundance	Passeriformes
2.38281	1.71158	0.78324	2.63992	Abundance	Passeriformes
2.38283	1.71158	0.78324	2.63992	Abundance	Passeriformes
2.45792	1.70517	0.782634	2.6277	Abundance	Passeriformes
2.45837	1.70513	0.782622	2.62763	Abundance	Passeriformes
2.45844	1.70512	0.782621	2.62762	Abundance	Passeriformes
2.46841	1.70427	0.782329	2.62621	Abundance	Passeriformes
2.46848	1.70426	0.782327	2.6262	Abundance	Passeriformes
2.56321	1.69617	0.777096	2.61525	Abundance	Passeriformes
2.56325	1.69617	0.777093	2.61524	Abundance	Passeriformes
2.56375	1.69612	0.777053	2.6152	Abundance	Passeriformes
2.5859	1.69423	0.775179	2.61329	Abundance	Passeriformes
2.59577	1.69339	0.774265	2.61251	Abundance	Passeriformes
2.59639	1.69334	0.774207	2.61247	Abundance	Passeriformes
2.59664	1.69331	0.774182	2.61245	Abundance	Passeriformes
2.59666	1.69331	0.774181	2.61245	Abundance	Passeriformes
2.59691	1.69329	0.774157	2.61243	Abundance	Passeriformes
2.62312	1.69105	0.771479	2.61063	Abundance	Passeriformes
2.62321	1.69105	0.77147	2.61062	Abundance	Passeriformes
2.62334	1.69103	0.771455	2.61061	Abundance	Passeriformes
2.65055	1.68871	0.768311	2.60911	Abundance	Passeriformes
2.65061	1.6887	0.768303	2.60911	Abundance	Passeriformes
2.65144	1.68863	0.768201	2.60907	Abundance	Passeriformes
2.65265	1.68853	0.768052	2.60901	Abundance	Passeriformes
2.65277	1.68852	0.768038	2.609	Abundance	Passeriformes
2.65402	1.68841	0.767883	2.60894	Abundance	Passeriformes
2.66817	1.6872	0.766078	2.60833	Abundance	Passeriformes
2.6704	1.68701	0.765784	2.60824	Abundance	Passeriformes
2.67043	1.68701	0.765781	2.60824	Abundance	Passeriformes
2.6705	1.68701	0.765772	2.60824	Abundance	Passeriformes
2.67086	1.68697	0.765724	2.60823	Abundance	Passeriformes
2.67088	1.68697	0.765722	2.60822	Abundance	Passeriformes
2.67114	1.68695	0.765686	2.60821	Abundance	Passeriformes
2.67129	1.68694	0.765667	2.60821	Abundance	Passeriformes
2.67174	1.6869	0.765608	2.60819	Abundance	Passeriformes
2.67198	1.68688	0.765575	2.60818	Abundance	Passeriformes
2.67204	1.68687	0.765567	2.60818	Abundance	Passeriformes
2.6722	1.68686	0.765546	2.60817	Abundance	Passeriformes
2.71003	1.68363	0.760158	2.6071	Abundance	Passeriformes
2.71007	1.68362	0.760152	2.6071	Abundance	Passeriformes
2.71016	1.68362	0.760138	2.6071	Abundance	Passeriformes
2.7102	1.68361	0.760132	2.6071	Abundance	Passeriformes
2.78467	1.67725	0.747469	2.60703	Abundance	Passeriformes
2.86198	1.67065	0.731498	2.6098	Abundance	Passeriformes
2.92793	1.66501	0.715664	2.61436	Abundance	Passeriformes
2.94884	1.66323	0.71023	2.61622	Abundance	Passeriformes
2.95783	1.66246	0.707832	2.61709	Abundance	Passeriformes
2.95804	1.66244	0.707776	2.61711	Abundance	Passeriformes
2.97068	1.66136	0.704343	2.61838	Abundance	Passeriformes
2.97465	1.66102	0.703252	2.61879	Abundance	Passeriformes
2.97653	1.66086	0.702732	2.61899	Abundance	Passeriformes
2.97689	1.66083	0.702632	2.61903	Abundance	Passeriformes
2.98369	1.66025	0.700737	2.61976	Abundance	Passeriformes
2.98529	1.66011	0.700289	2.61994	Abundance	Passeriformes
2.98536	1.66011	0.70027	2.61994	Abundance	Passeriformes
2.98548	1.6601	0.700236	2.61996	Abundance	Passeriformes
2.98555	1.66009	0.700217	2.61997	Abundance	Passeriformes
2.98556	1.66009	0.700213	2.61997	Abundance	Passeriformes
2.98564	1.66008	0.70019	2.61998	Abundance	Passeriformes
2.98565	1.66008	0.700187	2.61998	Abundance	Passeriformes
3.07139	1.65276	0.674521	2.63099	Abundance	Passeriformes
3.07861	1.65214	0.672219	2.63206	Abundance	Passeriformes
3.09567	1.65068	0.666692	2.63467	Abundance	Passeriformes
3.09572	1.65068	0.666678	2.63468	Abundance	Passeriformes
3.14928	1.6461	0.648564	2.64364	Abundance	Passeriformes
3.14934	1.6461	0.648543	2.64365	Abundance	Passeriformes
3.14938	1.6461	0.648529	2.64366	Abundance	Passeriformes
3.18812	1.64279	0.634725	2.65085	Abundance	Passeriformes
3.22155	1.63993	0.622358	2.6575	Abundance	Passeriformes
3.22171	1.63992	0.622299	2.65753	Abundance	Passeriformes
3.22175	1.63991	0.622286	2.65754	Abundance	Passeriformes
3.22192	1.6399	0.622219	2.65758	Abundance	Passeriformes
3.22904	1.63929	0.619533	2.65905	Abundance	Passeriformes
3.27313	1.63552	0.602475	2.66857	Abundance	Passeriformes
3.27337	1.6355	0.602382	2.66862	Abundance	Passeriformes
3.27667	1.63522	0.601077	2.66937	Abundance	Passeriformes
3.27676	1.63521	0.60104	2.66939	Abundance	Passeriformes
3.27782	1.63512	0.600619	2.66963	Abundance	Passeriformes
3.27791	1.63511	0.600585	2.66964	Abundance	Passeriformes
3.278	1.63511	0.600552	2.66966	Abundance	Passeriformes
3.28264	1.63471	0.598705	2.67072	Abundance	Passeriformes
2.23638	0.957097	0.727573	1.18662	Diversity	Coleoptera
2.49476	1.02422	0.834997	1.21344	Diversity	Coleoptera
2.49486	1.02424	0.835033	1.21346	Diversity	Coleoptera
2.63721	1.06123	0.886535	1.23591	Diversity	Coleoptera
2.96236	1.14569	0.975009	1.31638	Diversity	Coleoptera
3.00472	1.1567	0.983357	1.33004	Diversity	Coleoptera
3.0057	1.15695	0.983542	1.33036	Diversity	Coleoptera
3.00574	1.15696	0.983549	1.33038	Diversity	Coleoptera
3.00582	1.15698	0.983565	1.3304	Diversity	Coleoptera
3.00586	1.157	0.983573	1.33042	Diversity	Coleoptera
3.10997	1.18404	1.00125	1.36683	Diversity	Coleoptera
3.13205	1.18978	1.00453	1.37502	Diversity	Coleoptera
3.15249	1.19509	1.00744	1.38273	Diversity	Coleoptera
3.1525	1.19509	1.00744	1.38274	Diversity	Coleoptera
2.7539	1.05998	0.77217	1.34779	Diversity	Diptera
2.96236	1.17367	0.994673	1.35266	Diversity	Diptera
3.00472	1.19677	1.0292	1.36434	Diversity	Diptera
3.0057	1.1973	1.02993	1.36467	Diversity	Diptera
3.00574	1.19733	1.02997	1.36469	Diversity	Diptera
3.00582	1.19737	1.03003	1.36472	Diversity	Diptera
3.00586	1.19739	1.03006	1.36473	Diversity	Diptera
3.12921	1.26466	1.09472	1.4346	Diversity	Diptera
3.13104	1.26566	1.09528	1.43605	Diversity	Diptera
3.13205	1.26621	1.09558	1.43684	Diversity	Diptera
3.14428	1.27288	1.09899	1.44677	Diversity	Diptera
3.14429	1.27288	1.099	1.44677	Diversity	Diptera
3.15238	1.2773	1.10101	1.45359	Diversity	Diptera
3.15244	1.27733	1.10102	1.45364	Diversity	Diptera
3.15249	1.27736	1.10104	1.45368	Diversity	Diptera
3.1525	1.27737	1.10104	1.45369	Diversity	Diptera
3.15515	1.27881	1.10165	1.45597	Diversity	Diptera
3.15577	1.27915	1.1018	1.4565	Diversity	Diptera
3.27917	1.34645	1.11301	1.57988	Diversity	Diptera
3.27918	1.34645	1.11301	1.57989	Diversity	Diptera
3.27919	1.34646	1.11301	1.5799	Diversity	Diptera
3.31283	1.3648	1.11193	1.61768	Diversity	Diptera
3.31284	1.36481	1.11193	1.61769	Diversity	Diptera
2.70626	1.48827	1.32785	1.64869	Diversity	Hymenoptera
2.70659	1.48824	1.32784	1.64864	Diversity	Hymenoptera
2.70671	1.48823	1.32784	1.64862	Diversity	Hymenoptera
2.70748	1.48817	1.32784	1.6485	Diversity	Hymenoptera
2.70799	1.48813	1.32784	1.64842	Diversity	Hymenoptera
2.70813	1.48811	1.32784	1.64839	Diversity	Hymenoptera
2.71213	1.48778	1.32781	1.64775	Diversity	Hymenoptera
2.72872	1.48641	1.32769	1.64513	Diversity	Hymenoptera
2.74859	1.48476	1.32748	1.64203	Diversity	Hymenoptera
2.75378	1.48432	1.32741	1.64124	Diversity	Hymenoptera
2.7539	1.48431	1.32741	1.64122	Diversity	Hymenoptera
2.87617	1.47416	1.32456	1.62377	Diversity	Hymenoptera
2.88981	1.47303	1.32408	1.62199	Diversity	Hymenoptera
2.904	1.47185	1.32353	1.62017	Diversity	Hymenoptera
2.90974	1.47138	1.3233	1.61945	Diversity	Hymenoptera
2.91307	1.4711	1.32317	1.61903	Diversity	Hymenoptera
2.91321	1.47109	1.32316	1.61901	Diversity	Hymenoptera
2.91323	1.47109	1.32316	1.61901	Diversity	Hymenoptera
2.91934	1.47058	1.32291	1.61825	Diversity	Hymenoptera
2.92083	1.47046	1.32284	1.61807	Diversity	Hymenoptera
2.95023	1.46802	1.3215	1.61453	Diversity	Hymenoptera
2.95037	1.468	1.32149	1.61451	Diversity	Hymenoptera
2.9516	1.4679	1.32143	1.61437	Diversity	Hymenoptera
2.95166	1.4679	1.32143	1.61436	Diversity	Hymenoptera
2.96166	1.46707	1.32093	1.6132	Diversity	Hymenoptera
2.96236	1.46701	1.3209	1.61312	Diversity	Hymenoptera
2.97477	1.46598	1.32025	1.6117	Diversity	Hymenoptera
2.98051	1.4655	1.31994	1.61106	Diversity	Hymenoptera
2.98854	1.46483	1.3195	1.61017	Diversity	Hymenoptera
2.99004	1.46471	1.31941	1.61001	Diversity	Hymenoptera
2.99004	1.46471	1.31941	1.61001	Diversity	Hymenoptera
2.99916	1.46395	1.31889	1.60902	Diversity	Hymenoptera
2.99917	1.46395	1.31889	1.60902	Diversity	Hymenoptera
3.00472	1.46349	1.31856	1.60842	Diversity	Hymenoptera
3.0057	1.46341	1.3185	1.60832	Diversity	Hymenoptera
3.00574	1.46341	1.3185	1.60831	Diversity	Hymenoptera
3.00582	1.4634	1.31849	1.60831	Diversity	Hymenoptera
3.00586	1.4634	1.31849	1.6083	Diversity	Hymenoptera
3.01603	1.46255	1.31787	1.60723	Diversity	Hymenoptera
3.01615	1.46254	1.31787	1.60722	Diversity	Hymenoptera
3.01878	1.46232	1.3177	1.60695	Diversity	Hymenoptera
3.02849	1.46152	1.31709	1.60595	Diversity	Hymenoptera
3.05682	1.45917	1.31518	1.60315	Diversity	Hymenoptera
3.05708	1.45914	1.31516	1.60313	Diversity	Hymenoptera
3.05741	1.45912	1.31514	1.6031	Diversity	Hymenoptera
3.08735	1.45663	1.31293	1.60033	Diversity	Hymenoptera
3.0876	1.45661	1.31291	1.60031	Diversity	Hymenoptera
3.08923	1.45648	1.31279	1.60016	Diversity	Hymenoptera
3.08925	1.45647	1.31279	1.60016	Diversity	Hymenoptera
3.09468	1.45602	1.31237	1.59968	Diversity	Hymenoptera
3.1064	1.45505	1.31143	1.59867	Diversity	Hymenoptera
3.10665	1.45503	1.31141	1.59864	Diversity	Hymenoptera
3.11641	1.45422	1.31061	1.59782	Diversity	Hymenoptera
3.11695	1.45417	1.31057	1.59778	Diversity	Hymenoptera
3.11716	1.45416	1.31055	1.59776	Diversity	Hymenoptera
3.11756	1.45412	1.31052	1.59773	Diversity	Hymenoptera
3.12564	1.45345	1.30984	1.59706	Diversity	Hymenoptera
3.12599	1.45342	1.30981	1.59704	Diversity	Hymenoptera
3.12623	1.4534	1.30979	1.59702	Diversity	Hymenoptera
3.12641	1.45339	1.30977	1.597	Diversity	Hymenoptera
3.1267	1.45336	1.30975	1.59698	Diversity	Hymenoptera
3.12691	1.45335	1.30973	1.59696	Diversity	Hymenoptera
3.12701	1.45334	1.30972	1.59695	Diversity	Hymenoptera
3.12736	1.45331	1.30969	1.59692	Diversity	Hymenoptera
3.12921	1.45316	1.30954	1.59678	Diversity	Hymenoptera
3.13104	1.453	1.30938	1.59663	Diversity	Hymenoptera
3.13205	1.45292	1.30929	1.59655	Diversity	Hymenoptera
3.13397	1.45276	1.30913	1.59639	Diversity	Hymenoptera
3.13792	1.45243	1.30878	1.59608	Diversity	Hymenoptera
3.13805	1.45242	1.30877	1.59607	Diversity	Hymenoptera
3.13816	1.45241	1.30876	1.59606	Diversity	Hymenoptera
3.14342	1.45198	1.3083	1.59565	Diversity	Hymenoptera
3.14428	1.4519	1.30822	1.59559	Diversity	Hymenoptera
3.14429	1.4519	1.30822	1.59559	Diversity	Hymenoptera
3.14548	1.45181	1.30812	1.59549	Diversity	Hymenoptera
3.14583	1.45178	1.30809	1.59547	Diversity	Hymenoptera
3.14602	1.45176	1.30807	1.59545	Diversity	Hymenoptera
3.15214	1.45125	1.30752	1.59499	Diversity	Hymenoptera
3.15238	1.45123	1.3075	1.59497	Diversity	Hymenoptera
3.15244	1.45123	1.30749	1.59496	Diversity	Hymenoptera
3.15249	1.45122	1.30749	1.59496	Diversity	Hymenoptera
3.1525	1.45122	1.30749	1.59496	Diversity	Hymenoptera
3.15515	1.451	1.30725	1.59476	Diversity	Hymenoptera
3.15577	1.45095	1.30719	1.59471	Diversity	Hymenoptera
3.16248	1.45039	1.30657	1.59421	Diversity	Hymenoptera
3.19667	1.44755	1.30329	1.59182	Diversity	Hymenoptera
3.2064	1.44675	1.30231	1.59119	Diversity	Hymenoptera
3.20642	1.44675	1.3023	1.59119	Diversity	Hymenoptera
3.2065	1.44674	1.3023	1.59118	Diversity	Hymenoptera
3.20756	1.44665	1.30219	1.59111	Diversity	Hymenoptera
3.20761	1.44665	1.30218	1.59111	Diversity	Hymenoptera
3.20763	1.44665	1.30218	1.59111	Diversity	Hymenoptera
3.20766	1.44664	1.30218	1.59111	Diversity	Hymenoptera
3.20787	1.44663	1.30216	1.59109	Diversity	Hymenoptera
3.20812	1.4466	1.30213	1.59108	Diversity	Hymenoptera
3.20813	1.4466	1.30213	1.59108	Diversity	Hymenoptera
3.20815	1.4466	1.30213	1.59108	Diversity	Hymenoptera
3.21284	1.44621	1.30165	1.59078	Diversity	Hymenoptera
3.21588	1.44596	1.30133	1.59059	Diversity	Hymenoptera
3.21594	1.44596	1.30133	1.59059	Diversity	Hymenoptera
3.21609	1.44594	1.30131	1.59058	Diversity	Hymenoptera
3.21612	1.44594	1.30131	1.59057	Diversity	Hymenoptera
3.22916	1.44486	1.29994	1.58978	Diversity	Hymenoptera
3.23643	1.44425	1.29916	1.58935	Diversity	Hymenoptera
3.23664	1.44424	1.29913	1.58934	Diversity	Hymenoptera
3.24087	1.44389	1.29868	1.58909	Diversity	Hymenoptera
3.24106	1.44387	1.29866	1.58908	Diversity	Hymenoptera
3.24124	1.44385	1.29864	1.58907	Diversity	Hymenoptera
3.24316	1.4437	1.29843	1.58896	Diversity	Hymenoptera
3.24319	1.44369	1.29842	1.58896	Diversity	Hymenoptera
3.24519	1.44353	1.2982	1.58885	Diversity	Hymenoptera
3.24529	1.44352	1.29819	1.58884	Diversity	Hymenoptera
3.24533	1.44352	1.29819	1.58884	Diversity	Hymenoptera
3.24533	1.44352	1.29819	1.58884	Diversity	Hymenoptera
3.24536	1.44351	1.29819	1.58884	Diversity	Hymenoptera
3.2488	1.44323	1.29781	1.58865	Diversity	Hymenoptera
3.25582	1.44264	1.29703	1.58826	Diversity	Hymenoptera
3.26375	1.44199	1.29613	1.58784	Diversity	Hymenoptera
3.26384	1.44198	1.29612	1.58783	Diversity	Hymenoptera
3.26406	1.44196	1.2961	1.58782	Diversity	Hymenoptera
3.26409	1.44196	1.29609	1.58782	Diversity	Hymenoptera
3.2643	1.44194	1.29607	1.58781	Diversity	Hymenoptera
3.2647	1.44191	1.29603	1.58779	Diversity	Hymenoptera
3.26497	1.44188	1.296	1.58777	Diversity	Hymenoptera
3.26525	1.44186	1.29596	1.58776	Diversity	Hymenoptera
3.27917	1.44071	1.29436	1.58705	Diversity	Hymenoptera
3.27918	1.4407	1.29436	1.58705	Diversity	Hymenoptera
3.27919	1.4407	1.29436	1.58705	Diversity	Hymenoptera
3.30186	1.43882	1.29166	1.58598	Diversity	Hymenoptera
3.30216	1.4388	1.29163	1.58597	Diversity	Hymenoptera
3.30394	1.43865	1.29141	1.58589	Diversity	Hymenoptera
3.30441	1.43861	1.29135	1.58587	Diversity	Hymenoptera
3.30924	1.43821	1.29077	1.58565	Diversity	Hymenoptera
3.31122	1.43804	1.29052	1.58557	Diversity	Hymenoptera
3.31154	1.43802	1.29048	1.58555	Diversity	Hymenoptera
3.31283	1.43791	1.29032	1.5855	Diversity	Hymenoptera
3.31284	1.43791	1.29032	1.5855	Diversity	Hymenoptera
3.32194	1.43716	1.2892	1.58512	Diversity	Hymenoptera
3.32616	1.4368	1.28867	1.58494	Diversity	Hymenoptera
3.32674	1.43676	1.28859	1.58492	Diversity	Hymenoptera
3.32681	1.43675	1.28858	1.58492	Diversity	Hymenoptera
3.33886	1.43575	1.28705	1.58445	Diversity	Hymenoptera
3.3421	1.43548	1.28664	1.58433	Diversity	Hymenoptera
3.34225	1.43547	1.28662	1.58432	Diversity	Hymenoptera
3.34237	1.43546	1.2866	1.58432	Diversity	Hymenoptera
3.34396	1.43533	1.2864	1.58426	Diversity	Hymenoptera
3.36818	1.43332	1.28321	1.58342	Diversity	Hymenoptera
3.37638	1.43264	1.28211	1.58316	Diversity	Hymenoptera
3.37652	1.43262	1.28209	1.58315	Diversity	Hymenoptera
3.38107	1.43225	1.28148	1.58302	Diversity	Hymenoptera
3.38112	1.43224	1.28147	1.58301	Diversity	Hymenoptera
3.38145	1.43221	1.28142	1.583	Diversity	Hymenoptera
3.38572	1.43186	1.28084	1.58288	Diversity	Hymenoptera
3.38954	1.43154	1.28032	1.58277	Diversity	Hymenoptera
3.38954	1.43154	1.28032	1.58277	Diversity	Hymenoptera
3.38954	1.43154	1.28032	1.58277	Diversity	Hymenoptera
3.38971	1.43153	1.28029	1.58276	Diversity	Hymenoptera
3.38972	1.43153	1.28029	1.58276	Diversity	Hymenoptera
3.40906	1.42992	1.2776	1.58225	Diversity	Hymenoptera
3.45926	1.42575	1.2703	1.58121	Diversity	Hymenoptera
3.45927	1.42575	1.2703	1.58121	Diversity	Hymenoptera
3.50117	1.42227	1.26388	1.58067	Diversity	Hymenoptera
3.50119	1.42227	1.26388	1.58067	Diversity	Hymenoptera
3.50134	1.42226	1.26386	1.58067	Diversity	Hymenoptera
3.50201	1.42221	1.26375	1.58066	Diversity	Hymenoptera
3.51143	1.42142	1.26227	1.58058	Diversity	Hymenoptera
3.53146	1.41976	1.25907	1.58045	Diversity	Hymenoptera
3.53157	1.41975	1.25906	1.58045	Diversity	Hymenoptera
3.53171	1.41974	1.25903	1.58045	Diversity	Hymenoptera
3.53655	1.41934	1.25825	1.58042	Diversity	Hymenoptera
3.56891	1.41665	1.25294	1.58037	Diversity	Hymenoptera
3.56905	1.41664	1.25291	1.58037	Diversity	Hymenoptera
3.56908	1.41664	1.25291	1.58037	Diversity	Hymenoptera
3.59812	1.41423	1.24801	1.58044	Diversity	Hymenoptera
3.61015	1.41323	1.24595	1.58051	Diversity	Hymenoptera
3.61021	1.41322	1.24594	1.58051	Diversity	Hymenoptera
2.49476	1.1879	0.993694	1.3821	Diversity	Lepidoptera
2.49486	1.18788	0.993694	1.38207	Diversity	Lepidoptera
2.50227	1.18676	0.993618	1.37991	Diversity	Lepidoptera
2.63721	1.16635	0.989492	1.34321	Diversity	Lepidoptera
2.96236	1.11717	0.952013	1.28232	Diversity	Lepidoptera
3.00472	1.11076	0.943879	1.27764	Diversity	Lepidoptera
3.0057	1.11061	0.943682	1.27754	Diversity	Lepidoptera
3.00574	1.11061	0.943674	1.27754	Diversity	Lepidoptera
3.00582	1.11059	0.943657	1.27753	Diversity	Lepidoptera
3.00586	1.11059	0.943649	1.27752	Diversity	Lepidoptera
3.14245	1.08993	0.912568	1.26728	Diversity	Lepidoptera
3.14429	1.08965	0.912104	1.26719	Diversity	Lepidoptera
3.15244	1.08842	0.910031	1.2668	Diversity	Lepidoptera
3.15249	1.08841	0.910017	1.2668	Diversity	Lepidoptera
3.1525	1.08841	0.910014	1.2668	Diversity	Lepidoptera
3.15515	1.088	0.909336	1.26667	Diversity	Lepidoptera
3.17596	1.08486	0.903924	1.26579	Diversity	Lepidoptera
3.19676	1.08171	0.898378	1.26504	Diversity	Lepidoptera
3.20245	1.08085	0.896837	1.26486	Diversity	Lepidoptera
3.23879	1.07535	0.88677	1.26394	Diversity	Lepidoptera
3.55275	1.02786	0.787017	1.26871	Diversity	Lepidoptera
3.55275	1.02786	0.787016	1.26871	Diversity	Lepidoptera
3.5679	1.02557	0.781765	1.26938	Diversity	Lepidoptera
3.56795	1.02556	0.78175	1.26938	Diversity	Lepidoptera
3.56798	1.02556	0.78174	1.26938	Diversity	Lepidoptera
3.568	1.02556	0.78173	1.26938	Diversity	Lepidoptera
3.58861	1.02244	0.774541	1.27033	Diversity	Lepidoptera
3.58862	1.02244	0.774539	1.27033	Diversity	Lepidoptera
3.58864	1.02243	0.774532	1.27034	Diversity	Lepidoptera
3.59245	1.02186	0.773196	1.27052	Diversity	Lepidoptera
2.62312	1.13461	0.813344	1.45587	Diversity	Apodiformes
2.62321	1.13464	0.813398	1.45587	Diversity	Apodiformes
2.65144	1.14348	0.830065	1.45689	Diversity	Apodiformes
2.65277	1.14389	0.830825	1.45696	Diversity	Apodiformes
2.66817	1.14872	0.839498	1.45794	Diversity	Apodiformes
2.6704	1.14942	0.84073	1.4581	Diversity	Apodiformes
2.71007	1.16184	0.861564	1.46211	Diversity	Apodiformes
2.86198	1.20941	0.920637	1.49818	Diversity	Apodiformes
3.14928	1.29938	0.944	1.65476	Diversity	Apodiformes
1.68857	1.18034	0.836796	1.52389	Diversity	Passeriformes
1.69133	1.18047	0.837394	1.52354	Diversity	Passeriformes
1.69287	1.18054	0.837726	1.52335	Diversity	Passeriformes
1.75083	1.18322	0.85005	1.51638	Diversity	Passeriformes
2.14505	1.20142	0.921402	1.48143	Diversity	Passeriformes
2.38281	1.21239	0.950341	1.47444	Diversity	Passeriformes
2.45792	1.21586	0.956734	1.47498	Diversity	Passeriformes
2.45837	1.21588	0.956768	1.47499	Diversity	Passeriformes
2.45844	1.21588	0.956774	1.47499	Diversity	Passeriformes
2.46841	1.21634	0.957515	1.47517	Diversity	Passeriformes
2.46848	1.21635	0.95752	1.47517	Diversity	Passeriformes
2.56321	1.22072	0.963306	1.47813	Diversity	Passeriformes
2.56325	1.22072	0.963308	1.47813	Diversity	Passeriformes
2.56375	1.22074	0.963332	1.47816	Diversity	Passeriformes
2.5859	1.22177	0.964351	1.47918	Diversity	Passeriformes
2.59664	1.22226	0.9648	1.47973	Diversity	Passeriformes
2.59666	1.22226	0.9648	1.47973	Diversity	Passeriformes
2.62312	1.22349	0.965779	1.48119	Diversity	Passeriformes
2.62334	1.2235	0.965787	1.4812	Diversity	Passeriformes
2.65055	1.22475	0.966606	1.4829	Diversity	Passeriformes
2.65061	1.22475	0.966607	1.4829	Diversity	Passeriformes
2.65144	1.22479	0.966629	1.48296	Diversity	Passeriformes
2.65265	1.22485	0.966661	1.48304	Diversity	Passeriformes
2.65277	1.22485	0.966664	1.48304	Diversity	Passeriformes
2.66817	1.22557	0.967035	1.4841	Diversity	Passeriformes
2.6704	1.22567	0.967084	1.48425	Diversity	Passeriformes
2.67043	1.22567	0.967085	1.48425	Diversity	Passeriformes
2.67086	1.22569	0.967094	1.48428	Diversity	Passeriformes
2.67088	1.22569	0.967094	1.48429	Diversity	Passeriformes
2.67114	1.2257	0.9671	1.4843	Diversity	Passeriformes
2.67174	1.22573	0.967113	1.48435	Diversity	Passeriformes
2.67198	1.22574	0.967118	1.48436	Diversity	Passeriformes
2.71003	1.2275	0.967742	1.48725	Diversity	Passeriformes
2.71007	1.2275	0.967742	1.48726	Diversity	Passeriformes
2.71016	1.2275	0.967743	1.48726	Diversity	Passeriformes
2.78467	1.23094	0.967922	1.49396	Diversity	Passeriformes
2.86198	1.23451	0.9667	1.50233	Diversity	Passeriformes
2.92793	1.23756	0.964579	1.51054	Diversity	Passeriformes
2.94884	1.23852	0.963708	1.51334	Diversity	Passeriformes
2.95783	1.23894	0.963306	1.51457	Diversity	Passeriformes
2.95804	1.23895	0.963296	1.5146	Diversity	Passeriformes
2.97068	1.23953	0.962701	1.51636	Diversity	Passeriformes
2.97465	1.23971	0.962507	1.51692	Diversity	Passeriformes
2.97653	1.2398	0.962414	1.51719	Diversity	Passeriformes
2.97689	1.23982	0.962396	1.51724	Diversity	Passeriformes
2.98369	1.24013	0.962054	1.51821	Diversity	Passeriformes
2.98529	1.24021	0.961972	1.51844	Diversity	Passeriformes
2.98536	1.24021	0.961968	1.51845	Diversity	Passeriformes
2.98548	1.24021	0.961962	1.51847	Diversity	Passeriformes
2.98555	1.24022	0.961959	1.51848	Diversity	Passeriformes
2.98556	1.24022	0.961958	1.51848	Diversity	Passeriformes
2.98564	1.24022	0.961954	1.51849	Diversity	Passeriformes
2.98565	1.24022	0.961953	1.51849	Diversity	Passeriformes
3.07139	1.24418	0.956818	1.53154	Diversity	Passeriformes
3.07861	1.24451	0.956322	1.53271	Diversity	Passeriformes
3.09567	1.2453	0.955111	1.53549	Diversity	Passeriformes
3.09572	1.2453	0.955108	1.5355	Diversity	Passeriformes
3.14928	1.24778	0.950974	1.54458	Diversity	Passeriformes
3.14934	1.24778	0.950969	1.54459	Diversity	Passeriformes
3.14938	1.24778	0.950966	1.54459	Diversity	Passeriformes
3.22155	1.25111	0.944642	1.55758	Diversity	Passeriformes
3.22171	1.25112	0.944627	1.55761	Diversity	Passeriformes
3.22175	1.25112	0.944624	1.55762	Diversity	Passeriformes
3.27313	1.25349	0.939633	1.56735	Diversity	Passeriformes
3.27676	1.25366	0.939266	1.56806	Diversity	Passeriformes
3.27791	1.25371	0.939149	1.56828	Diversity	Passeriformes
